# Supplementary material for: Phylogeny and Taxonomy of Allium Section Longibidentata (R.M.Fritsch) R.M.Fritsch (A. Subgenus Melanocrommyum): Resurrection of Allium simile Regel
Source: Plants (Basel). 2026 Apr 22;15(9):1289. doi: 10.3390/plants15091289 (PMC13165040; doi:10.3390/plants15091289)
Supplement: Supplementary file 1 [file plants-15-01289-s001.zip]

Archive with 8 entries (8 files):
- Supplementary S1.tiff
- Supplementary S2-1.jpg
- Supplementary S2-2.jpg
- Supplementary S2-3.jpg
- Supplementary S2-4.jpg
- Supplementary S3.pdf
- Supplementary S4.  CP_comb_simile_fetisowii.fas
- Supplementary S5.  ITS_simile_fetisowii.fas
