# Supplementary material for: Phylogeny and Taxonomy of Allium Section Longibidentata (R.M.Fritsch) R.M.Fritsch (A. Subgenus Melanocrommyum): Resurrection of Allium simile Regel
Source: Plants (Basel). 2026 Apr 22;15(9):1289. doi: 10.3390/plants15091289 (PMC13165040; doi:10.3390/plants15091289)
Supplement: Supplementary file 1 [file plants-15-01289-s001.zip › Supplementary S4. CP_comb_simile_fetisowii.fas]

>Af1__simile
TTACTTGAAATAATAATAGTCAATTCATGTTGAATCGTCTAGATGTAGAT--TCTAGAATCCGATTTAGAATGGATGAATAAAGGTTCTTTTAAACTCTTTTGTTTAAACTAAAGTATTCTTTGAA----TTTTTAATAACACTTAGAAA--------TTATGT--------------ACATAATTTAAATGGATAGGA-------------------TAAT------ATTTAGTAAACAAA------------------------------------------------------------------------------------------------------------------------------------------------------------------------------------------------AGGATAATATTTAGTAAACAAAACCAATTTAATTTGATCTTGAGATATATATATAAT-----AAAACAGTTTGAATATTCATCATAATTGCATTTTATTTCTTTTCCTAATGGAAAAA-------AAAAATTTCTACTGGGAAAAGAAATAAAATAATACTTAGAACCAAACTAGCAGACAGATAAGTTAGTATTCGACATAAAATAGCAGCGAGTTCTAACTAATCTTGAGGAGGTCAATACATAAGTTAATGAAAATTTTTCATATTCTAAATATAGAAAAGTTCTTTAAATCACGGAATTCAAATTATTCCAAGATTTTATTATTTGTTTGACGCACAAAAAAACTTTTAGAATTTCCCGTAGAAACTGACTTTGCTAAAGAAAAGGCTTCTTCTCTTTAACAAATTTATCTTTAAGCTTGGAAATTCTTTATCTTTAATCTTGAATATAATACGATCTCACCTTTTGTTCTGATTTTTCTATAAAAATTAGACTTTTTTTATTTAGTTTCTCACAAATGCGATTGAGTGTACGGGTAGAAATAAAGATATTTCATTGAATTCTAAATTCAAAACAATTTTGGGGTATATCATTACCATTCAGAGACTACTATTTAAATAGTCATATTGAAG-TAAGTTACTTATGGAAACTCTTTGTTCCATGAAATGTGAATTTTCGCATTATGTAATTCATTATATAATTCTGAATTGAAATAGAAAAAAAGATCCTTTTCTATTCAATTCCCCAACCCCAGGAAAGAA-AGCCTAAAGAAAAGTGTGTATCTTACACACTGTACATGGAGACTAAAGATTACGTGATTTTTGGTATGAATTTTTTTCTTTTATCGTTCGTCTTAAGACTTCTAAACCGGT----AAAAAAAAGTAAAACCAAATTGCTCCGGATTCTCTTTTTTTATCTTATTCAAATGAATAATTGGAAATTAACGTAATGTATCTATTAATATTA-AATAGATGGAAATTCTTATATTTTATTTGCTTTACTTTATGTAATTATG-TAATTGGTGAGAAGATTTTTGAACCTGAAGTAAAACCAAACCAAATCCGTTTGTATAAAATGAACAAGCCCTGCCCTATGTAATATATATTATGTATTGTTGTA-----------AGCAGCTCTCTGATTAAGTCAAAAGGGTCTGTGATTCTTTAAATATACATGATTACCCCCGGTAACAAATTTTCGTTGTATATAATGCATACAAAAAAAATAGATTCTTCTTATTCTTGATTCTAATTTTGTCTTTCATCTTAAAGAAAGAATACCGGATTCCATTTTTCTTTATACCTTACACGAGAGCTTTTCTATTTCATACTCTTGAAAACAAAAACTC-TTTTTTTTTTTAAGAACCGGGGAATCCGGA-AAATTTGTAAAATCTATATTATATATATATAGAAACTTATGACTTTTTCGAGTTATTGGAATAGCTTATAT-TTTGTTAATAACTGATTTTATTCCGGAATTGGAAAACCCATAGGGCCGTTCTTTTAAGAT-------------------TTAGAGTTTATTTGTTCGAGAAGAATTTTTTTCATAATTTAACATCCCGAATGATCTGTTGAAGATTTTAATTAGATTTAAGTAAATCCATTTATTTTTCTTTTTTATTTTGTAGAAATTTCTTTCACCCC--------ATAGGATAGAGGGGCGAAA-----TATATCTTTTATAATATAAGACTTTTTCCAGATAATTATTTACCTCTCCATAGATACATACATAAAAAATATTATGTACCATTGAGCCAATGACTATTCATGATTCCATATTGAATCAATTCCATACCGGTTCCGCCATTTTCTATAGGAATGAAGATGCTCTTGAATCGACATAGTTTGTTCTGTTCCTGTTAGGAACCTAAT-----TTGTATTGGGTTGGTAAA-TTAGGAATAGTACATGATGGAGCTCGAGCAAAACGTATTGATTCG-----TTTATC---GGGGGGGCGAATCTAGGGTTAGTAACAATTAATAAATTAGACTACTTTGTAAGTATATCCTCAATCTAGAAATTTCAATTTAAAATTGAAGGATTCAAATTTCAACAAGTTTGAAATGAAATAAATAAAATTTTTTATATTACATTACAAGGGAATA----AATCGTTCATATTATCTTTCCATAGAAAGAAATAACAAAAAACAAAAGGTATGTTGCTGCCATTTTG-AAAAAAGGGAGGTAAGGATCACCGAAGTAATATCTAAACCTAATGATTTTTAAAAGCAAAGAGAAAGAATTCCGGAACAAGGAAACACTATTTTCAATTGGCTCAATATTTTATTTTTAGTATAATGATGGAGACTAAAAATGGATTCGAGACGAAGCAAACAAAAGAGGTTAGAGACGACTCAAGAAATGCCTAAGG------ATTTACCTTCGGACTTTTTCAGAATTACCCAACTTGAGTTATGAGTACGAATGATATTTCTTTTTTTC-T---------TTTTTTTTTTATGTAAGTAAAAACAAAAAAACTTAAATTATAGTCTAATTCATAAATTTTTTAATCTATTTTACTTTTTAATCTATTTTACATTATATACAGAAATATTAGAAATCATTTTTTCTCGAGCCGTATGAGGAGAAAACCTCTTATACGTTTCTA--GGGGGGGTTATTTATCTATATCTATCCCCCTCTATCCCCAGTAAAAAGCCCATTTTACTTCTTTACTATATTCTCCTC---TTTTTTTGTATAATGATAAGTGGTTCAAAGAAAATTCAATATCTTTCTTATTCATTTTACTCTTTCACAAATGGACCCGAAGTGAATTATTCACAGCCCATCTCATTTTCCTTGCATTCACAAAGAAAGTCTTCTTTTTGAAAATCTAAAAAATTAGGGAATAGCTCAGTTGTGTAGAGCAGAGGCTTGAAAATCCTTGTGTCACCGGTTCAAATCTGGCTCCTGAATTGTTGGGATAGCTCAGT
>Af2_simile
TTACTTGAAATAATAATAGTCAATTCATGTTGAATCGTCTAGATGTAGAT--TCTAGAATCCGATTTAGAATGGATGAATAAAGGTTCTTTTAAACTCTTTTGTTTAAACTAAAGTATTCTTTGAA----TTTTTAATAACACTTAGAAA--------TTATGT--------------ACATAATTTAAATGGATAGGA-------------------TAAT------ATTTAGTAAACAAA------------------------------------------------------------------------------------------------------------------------------------------------------------------------------------------------AGGATAATATTTAGTAAACAAAACCAATTTAATTTGATCTTGAGATATATATATAAT-----AAAACAGTTTGAATATTCATCATAATTGCATTTTATTTCTTTTCCTAATGGAAAAA-------AAAAATTTCTACTGGGAAAAGAAATAAAATAATACTTAGAACCAAACTAGCAGACAGATAAGTTAGTATTCGACATAAAATAGCAGCGAGTTCTAACTAATCTTGAGGAGGTCAATACATAAGTTAATGAAAATTTTTCATATTCTAAATATAGAAAAGTTCTTTAAATCACGGAATTCAAATTATTCCAAGATTTTATTATTTGTTTGACGCACAAAAAAACTTTTAGAATTTCCCGTAGAAACTGACTTTGCTAAAGAAAAGGCTTCTTCTCTTTAACAAATTTATCTTTAAGCTTGGAAATTCTTTATCTTTAATCTTGAATATAATACGATCTCACCTTTTGTTCTGATTTTTCTATAAAAATTAGACTTTTTTTATTTAGTTTCTCACAAATGCGATTGAGTGTACGGGTAGAAATAAAGATATTTCATTGAATTCTAAATTCAAAACAATTTTGGGGTATATCATTACCATTCAGAGACTACTATTTAAATAGTCATATTGAAG-TAAGTTACTTATGGAAACTCTTTGTTCCATGAAATGTGAATTTTCGCATTATGTAATTCATTATATAATTCTGAATTGAAATAGAAAAAAAGATCCTTTTCTATTCAATTCCCCAACCCCAGGAAAGAA-AGCCTAAAGAAAAGTGTGTATCTTACACACTGTACATGGAGACTAAAGATTACGTGATTTTTGGTATGAATTTTTTTCTTTTATCGTTCGTCTTAAGACTTCTAAACCGGT----AAAAAAAAGTAAAACCAAATTGCTCCGGATTCTCTTTTTTTATCTTATTCAAATGAATAATTGGAAATTAACGTAATGTATCTATTAATATTA-AATAGATGGAAATTCTTATATTTTATTTGCTTTACTTTATGTAATTATG-TAATTGGTGAGAAGATTTTTGAACCTGAAGTAAAACCAAACCAAATCCGTTTGTATAAAATGAACAAGCCCTGCCCTATGTAATATATATTATGTATTGTTGTA-----------AGCAGCTCTCTGATTAAGTCAAAAGGGTCTGTGATTCTTTAAATATACATGATTACCCCCGGTAACAAATTTTCGTTGTATATAATGCATACAAAAAAAATAGATTCTTCTTATTCTTGATTCTAATTTTGTCTTTCATCTTAAAGAAAGAATACCGGATTCCATTTTTCTTTATACCTTACACGAGAGCTTTTCTATTTCATACTCTTGAAAACAAAAACTC-TTTTTTTTTTTAAGAACCGGGGAATCCGGA-AAATTTGTAAAATCTATATTATATATATATAGAAACTTATGACTTTTTCGAGTTATTGGAATAGCTTATAT-TTTGTTAATAACTGATTTTATTCCGGAATTGGAAAACCCATAGGGCCGTTCTTTTAAGAT-------------------TTAGAGTTTATTTGTTCGAGAAGAATTTTTTTCATAATTTAACATCCCGAATGATCTGTTGAAGATTTTAATTAGATTTAAGTAAATCCATTTATTTTTCTTTTTTATTTTGTAGAAATTTCTTTCACCCC--------ATAGGATAGAGGGGCGAAA-----TATATCTTTTATAATATAAGACTTTTTCCAGATAATTATTTACCTCTCCATAGATACATACATAAAAAATATTATGTACCATTGAGCCAATGACTATTCATGATTCCATATTGAATCAATTCCATACCGGTTCCGCCATTTTCTATAGGAATGAAGATGCTCTTGAATCGACATAGTTTGTTCTGTTCCTGTTAGGAACCTAAT-----TTGTATTGGGTTGGTAAA-TTAGGAATAGTACATGATGGAGCTCGAGCAAAACGTATTGATTCG-----TTTATC---GGGGGGGCGAATCTAGGGTTAGTAACAATTAATAAATTAGACTACTTTGTAAGTATATCCTCAATCTAGAAATTTCAATTTAAAATTGAAGGATTCAAATTTCAACAAGTTTGAAATGAAATAAATAAAATTTTTTATATTACATTACAAGGGAATA----AATCGTTCATATTATCTTTCCATAGAAAGAAATAACAAAAAACAAAAGGTATGTTGCTGCCATTTTG-AAAAAAGGGAGGTAAGGATCACCGAAGTAATATCTAAACCTAATGATTTTTAAAAGCAAAGAGAAAGAATTCCGGAACAAGGAAACACTATTTTCAATTGGCTCAATATTTTATTTTTAGTATAATGATGGAGACTAAAAATGGATTCGAGACGAAGCAAACAAAAGAGGTTAGAGACGACTCAAGAAATGCCTAAGG------ATTTACCTTCGGACTTTTTCAGAATTACCCAACTTGAGTTATGAGTACGAATGATATTTCTTTTTTTC-T---------TTTTTTTTTTATGTAAGTAAGAACAAAAAAACTTAAATTATAGTCTAATTCATAAATTTTTTAATCTATTTTACTTTTTAATCTATTTTACATTATATACAGAAATATTAG-AATCATTTTTTCTCGAGCCGTATGAGGAGAAAACCTCTTATACGTTTCTA--GGGGGGGTTATTTATCTATATCTATCCCCCTCTATCCCCAGTAAAAAGCCCATTTTACTTCTTTACTATATTCTCCTC---TTTTTTTGTATAATKATAAGTGGTTCAAAGAAAATTCAATATCTTTCTTATTCATTTTACTCTTTCACAAATGGACCCGAAGTGAATTATTCACAGCCCATCTCATTTTCCTTGCATTCACAAAGAAAGTCTTCTTTTTGAAAATCTAAAAAATTAGGGAATAGCTCAGTTGTGTAGAGCAGAGGCTTGAAAATCCTTGTGTCACCGGTTCAAATCTGGCTCCTGAATTGTTGGGATAGCTCAGT
>Af3_simile
TTACTTGAAATAATAATAGTCAATTCATGTTGAATCGTCTAGATGTAGAT--TCTAGAATCCGATTTAGAATGGATGAATAAAGGTTCTTTTAAACTCTTTTGTTTAAACTAAAGTATTCTTTGAA----TTTTTAATAACACTTAGAAA--------TTATGT--------------ACATAATTTAAATGGATAGGA-------------------TAAT------ATTTAGTAAACAAA------------------------------------------------------------------------------------------------------------------------------------------------------------------------------------------------AGGATAATATTTAGTAAACAAAACCAATTTAATTTGATCTTGAGATATATATATAAT-----AAAACAGTTTGAATATTCATCATAATTGCATTTTATTTCTTTTCCTAATGGAAAAA-------AAAAATTTCTACTGGGAAAAGAAATAAAATAATACTTAGAACCAAACTAGCAGACAGATAAGTTAGTATTCGACATAAAATAGCAGCGAGTTCTAACTAATCTTGAGGAGGTCAATACATAAGTTAATGAAAATTTTTCATATTCTAAATATAGAAAAGTTCTTTAAATCACGGAATTCAAATTATTCCAAGATTTTATTATTTGTTTGACGCACAAAAAAACTTTTAGAATTTCCCGTAGAAACTGACTTTGCTAAAGAAAAGGCTTCTTCTCTTTAACAAATTTATCTTTAAGCTTGGAAATTCTTTATCTTTAATCTTGAATATAATACGATCTCACCTTTTGTTCTGATTTTTCTATAAAAATTAGACTTTTTTTATTTAGTTTCTCACAAATGCGATTGAGTGTACGGGTAGAAATAAAGATATTTCATTGAATTCTAAATTCAAAACAATTTTGGGGTATATCATTACCATTCAGAGACTACTATTTAAATAGTCATATTGAAG-TAAGTTACTTATGGAAACTCTTTGTTCCATGAAATGTGAATTTTCGCATTATGTAATTCATTATATAATTCTGAATTGAAATAGAAAAAAAGATCCTTTTCTATTCAATTCCCCAACCCCAGGAAAGAA-AGCCTAAAGAAAAGTGTGTATCTTACACACTGTACATGGAGACTAAAGATTACGTGATTTTTGGTATGAATTTTTTTCTTTTATCGTTCGTCTTAAGACTTCTAAACCGGT----AAAAAAAAGTAAAACCAAATTGCTCCGGATTCTCTTTTTTTATCTTATTCAAATGAATAATTGGAAATTAACGTAATGTATCTATTAATATTA-AATAGATGGAAATTCTTATATTTTATTTGCTTTACTTTATGTAATTATG-TAATTGGTGAGAAGATTTTTGAACCTGAAGTAAAACCAAACCAAATCCGTTTGTATAAAATGAACAAGCCCTGCCCTATGTAATATATATTATGTATTGTTGTA-----------AGCAGCTCTCTGATTAAGTCAAAAGGGTCTGTGATTCTTTAAATATACATGATTACCCCCGGTAACAAATTTTCGTTGTATATAATGCATACAAAAAAAATAGATTCTTCTTATTCTTGATTCTAATTTTGTCTTTCATCTTAAAGAAAGAATACCGGATTCCATTTTTCTTTATACCTTACACGAGAGCTTTTCTATTTCATACTCTTGAAAACAAAAACTC-TTTTTTTTTTTAAGAACCGGGGAATCCGGA-AAATTTGTAAAATCTATATTATATATATATAGAAACTTATGACTTTTTCGAGTTATTGGAATAGCTTATAT-TTTGTTAATAACTGATTTTATTCCGGAATTGGAAAACCCATAGGGCCGTTCTTTTAAGAT-------------------TTAGAGTTTATTTGTTCGAGAAGAATTTTTTTCATAATTTAACATCCCGAATGATCTGTTGAAGATTTTAATTAGATTTAAGTAAATCCATTTATTTTTCTTTTTTATTTTGTAGAAATTTCTTTCACCCC--------ATAGGATAGAGGGGCGAAA-----TATATCTTTTATAATATAAGACTTTTTCCAGATAATTATTTACCTCTCCATAGATACATACATAAAAAATATTATGTACCATTGAGCCAATGACTATTCATGATTCCATATTGAATCAATTCCATACCGGTTCCGCCATTTTCTATAGGAATGAAGATGCTCTTGAATCGACATAGTTTGTTCTGTTCCTGTTAGGAACCTAAT-----TTGTATTGGGTTGGTAAA-TTAGGAATAGTACATGATGGAGCTCGAGCAAAACGTATTGATTCA-----TTTATC---GGGGGGGCGAATCTAGGGTTAGTAACAATTAATAAATTAGACTACTTTGTAAGTATATCCTCAATCTAGAAATTTCAATTTTAAATTGAAGGATTCAAATTTCAACAAGTTTGAAATGAAATAAATAAAATTTTTTATATTACATTACAAGGGAATA----AATCGTTCATATTATCTTTCCATAGAAAGAAATAACAAAAAACAAAAGGTATGTTGCTGCCATTTTG-AAAAAAGGGAGGTAAGGATCACCGAAGTAATATCTAAACCTAAGGATTTTTAAAAGCAAAGAGAAAGAATTCCGGAACAAGGAAACACTATTTTCAATTGGCTCAATATTTTATTTTTAGTATAATGATGGAGACTAAAAATGGATTCGAGACGAAACAAACAAAAGAGGTTAGAGACGACTCAAGAAATGCCTAAGG------ATTTACCTTCGGACTTTTTCAGAATTACCCAACTTGAGTTATGAGTACGAATGATATTTCTTTTTTTATT------TATTTTTTTTTTTATGTAAGTAAAAACAAAAAAACTTAAATTATAGTCTAATTCATAAATTTTTGAATCTATTTTA-----------------CATTATATACAGAAATATTAG-AATCATTTTTTCTCGAGCCGTATGAGGAGAAAACCTCTTATACGTTTCTA---GGGGGGTTATTTATCTATATCTATCCCCCTCTATCCCCAGTAAAAAGCCCATTTTACTTCTTTACTATATTCTCCTC---TTTTTTTT-----TTTTTAGTGGTTCAAAGAAAATTCAATATCTTTCTTATTCATTTTACTCTTTCACAAATGGACCCGAAGTGAATTATTCACAGCCCATCTCATTTTCCTTGCATTCACAAAGAAAGTCTTCTTTTTGAAAATCTAAAAAATTAGGGAATAGCTCAGTTGTGTAGAGCAGAGGCTTGAAAATCCTTGTGTCACCGGTTCAAATCTGGCTCCTGAATTGTTGGGATAGCTCAGT
>Af4_simile
TTACTTGAAATAATAATAGTCAATTCATGTTGAATCGTCTAGATGTAGAT--TCTAGAATCCGATTTAGAATGGATGAATAAAGGTTCTTTTAAACTCTTTTGTTTAAACTAAAGTATTCTTTGAA----TTTTTAATAACACTTAGAAA--------TTATGT--------------ACATAATTTAAATGGATAGGA-------------------TAAT------ATTTAGTAAACAAA------------------------------------------------------------------------------------------------------------------------------------------------------------------------------------------------AGGATAATATTTAGTAAACAAAACCAATTTAATTTGATCTTGAGATATATATATAAT-----AAAACAGTTTGAATATTCATCATAATTGCATTTTATTTCTTTTCCTAATGGAAAAA-------AAAAATTTCTACTGGGAAAAGAAATAAAATAATACTTAGAACCAAACTAGCAGACAGATAAGTTAGTATTCGACATAAAATAGCAGCGAGTTCTAACTAATCTTGAGGAGGTCAATACATAAGTTAATGAAAATTTTTCATATTCTAAATATAGAAAAGTTCTTTAAATCACGGAATTCAAATTATTCCAAGATTTTATTATTTGTTTGACGCACAAAAAAACTTTTAGAATTTCCCGTAGAAACTGACTTTGCTAAAGAAAAGGCTTCTTCTCTTTAACAAATTTATCTTTAAGCTTGGAAATTCTTTATCTTTAATCTTGAATATAATACGATCTCACCTTTTGTTCTGATTTTTCTATAAAAATTAGACTTTTTTTATTTAGTTTCTCACAAATGCGATTGAGTGTACGGGTAGAAATAAAGATATTTCATTGAATTCTAAATTCAAAACAATTTTGGGGTATATCATTACCATTCAGAGACTACTATTTAAATAGTCATATTGAAG-TAAGTTACTTATGGAAACTCTTTGTTCCATGAAATGTGAATTTTCGCATTATGTAATTCATTATATAATTCTGAATTGAAATAGAAAAAAAGATCCTTTTCTATTCAATTCCCCAACCCCAGGAAAGAA-AGCCTAAAGAAAAGTGTGTATCTTACACACTGTACATGGAGACTAAAGATTACGTGATTTTTGGTATGAATTTTTTTCTTTTATCGTTCGTCTTAAGACTTCTAAACCGGT----AAAAAAAAGTAAAACCAAATTGCTCCGGATTCTCTTTTTTTATCTTATTCAAATGAATAATTGGAAATTAACGTAATGTATCTATTAATATTA-AATAGATGGAAATTCTTATATTTTATTTGCTTTACTTTATGTAATTATG-TAATTGGTGAGAAGATTTTTGAACCTGAAGTAAAACCAAACCAAATCCGTTTGTATAAAATGAACAAGCCCTGCCCTATGTAATATATATTATGTATTGTTGTA-----------AGCAGCTCTCTGATTAAGTCAAAAGGGTCTGTGATTCTTTAAATATACATGATTACCCCCGGTAACAAATTTTCGTTGTATATAATGCATACAAAAAAAATAGATTCTTCTTATTCTTGATTCTAATTTTGTCTTTCATCTTAAAGAAAGAATACCGGATTCCATTTTTCTTTATACCTTACACGAGAGCTTTTCTATTTCATACTCTTGAAAACAAAAACTC-TTTTTTTTTTTAAGAACCGGGGAATCCGGA-AAATTTGTAAAATCTATATTATATATATATAGAAACTTATGACTTTTTCGAGTTATTGGAATAGCTTATAT-TTTGTTAATAACTGATTTTATTCCGGAATTGGAAAACCCATAGGGCCGTTCTTTTAAGAT-------------------TTAGAGTTTATTTGTTCGAGAAGAATTTTTTTCATAATTTAACATCCCGAATGATCTGTTGAAGATTTTAATTAGATTTAAGTAAATCCATTTATTTTTCTTTTTTATTTTGTAGAAATTTCTTTCACCCC--------ATAGGATAGAGGGGCGAAA-----TATATCTTTTATAATATAAGACTTTTTCCAGATAATTATTTACCTCTCCATAGATACATACATAAAAAATATTATGTACCATTGAGCCAATGACTATTCATGATTCCATATTGAATCAATTCCATACCGGTTCCGCCATTTTCTATAGGAATGAAGATGCTCTTGAATCGACATAGTTTGTTCTGTTCCTGTTAGGAACCTAAT-----TTGTATTGGGTTGGTAAA-TTAGGAATAGTACATGATGGAGCTCGAGCAAAACGTATTGATTCG-----TTTATC---GGGGGGGCGAATCTAGGGTTAGTAACAATTAATAAATTAGACTACTTTGTAAGTATATCCTCAATCTAGAAATTTCAATTTAAAATTGAAGGATTCAAATTTCAACAAGTTTGAAATGAAATAAATAAAATTTTTTATATTACATTACAAGGGAATA----AATCGTTCATATTATCTTTCCATAGAAAGAAATAACAAAAAACAAAAGGTATGTTGCTGCCATTTTG-AAAAAAGGGAGGTAAGGATCACCGAAGTAATATCTAAACCTAATGATTTTTAAAAGCAAAGAGAAAGAATTCCGGAACAAGGAAACACTATTTTCAATTGGCTCAATATTTTATTTTTAGTATAATGATGGAGACTAAAAATGGATTCGAGACGAAGCAAACAAAAGAGGTTAGAGACGACTCAAGAAATGCCTAAGG------ATTTACCTTCGGACTTTTTCAGAATTACCCAACTTGAGTTATGAGTACGAATGATATTTCTTTTTTTC-T---------TTTTTTTTTTATGTAAGTAAGAACAAAAAAACTTAAATTATAGTCTAATTCATAAATTTTTTAATCTATTTTACTTTTTAATCTATTTTACATTATATACAGAAATATTAG-AATCATTTTTTCTCGAGCCGTATGAGGAGAAAACCTCTTATACGTTTCTA--GGGGGGGTTATTTATCTATATCTATCCCCCTCTATCCCCAGTAAAAAGCCCATTTTACTTCTTTACTATATTCTCCTC---TTTTTTTGTATAATTATAAGTGGTTCAAAGAAAATTCAATATCTTTCTTATTCATTTTACTCTTTCACAAATGGACCCGAAGTGAATTATTCACAGCCCATCTCATTTTCCTAGCATTCACAAAGAAAGTCTTCTTTTTGAAAATCTAAAAAATTAGGGAATAGCTCAGTTGTGTAGAGCAGAGGCTTGAAAATCCTTGTGTCACCGGTTCAAATCTGGCTCCTGAATTGTTGGGATAGCTCAGT
>Af5_simile
TTACTTGAAATAATAATAGTCAATTCATGTTGAATCGTCTAGATGTAGAT--TCTAGAATCCGATTTAGAATGGATGAATAAAGGTTCTTTTAAACTCTTTTGTTTAAACTAAAGTATTCTTTGAA----TTTTTAATAACACTTAGAAA--------TTATGT--------------ACATAATTTAAATGGATAGGA-------------------TAAT------ATTTAGTAAACAAA------------------------------------------------------------------------------------------------------------------------------------------------------------------------------------------------AGGATAATATTTAGTAAACAAAACCAATTTAATTTGATCTTGAGATATATATATAAT-----AAAACAGTTTGAATATTCATCATAATTGCATTTTATTTCTTTTCCTAATGGAAAAA-------AAAAATTTCTACTGGGAAAAGAAATAAAATAATACTTAGAACCAAACTAGCAGACAGATAAGTTAGTATTCGACATAAAATAGCAGCGAGTTCTAACTAATCTTGAGGAGGTCAATACATAAGTTAATGAAAATTTTTCATATTCTAAATATAGAAAAGTTCTTTAAATCACGGAATTCAAATTATTCCAAGATTTTATTATTTGTTTGACGCACAAAAAAACTTTTAGAATTTCCCGTAGAAACTGACTTTGCTAAAGAAAAGGCTTCTTCTCTTTAACAAATTTATCTTTAAGCTTGGAAATTCTTTATCTTTAATCTTGAATATAATACGATCTCACCTTTTGTTCTGATTTTTCTATAAAAATTAGACTTTTTTTATTTAGTTTCTCACAAATGCGATTGAGTGTACGGGTAGAAATAAAGATATTTCATTGAATTCTAAATTCAAAACAATTTTGGGGTATATCATTACCATTCAGAGACTACTATTTAAATAGTCATATTGAAG-TAAGTTACTTATGGAAACTCTTTGTTCCATGAAATGTGAATTTTCGCATTATGTAATTCATTATATAATTCTGAATTGAAATAGAAAAAAAGATCCTTTTCTATTCAATTCCCCAACCCCAGGAAAGAA-AGCCTAAAGAAAAGTGTGTATCTTACACACTGTACATGGAGACTAAAGATTACGTGATTTTTGGTATGAATTTTTTTCTTTTATCGTTCGTCTTAAGACTTCTAAACCGGT----AAAAAAAAGTAAAACCAAATTGCTCCGGATTCTCTTTTTTTATCTTATTCAAATGAATAATTGGAAATTAACGTAATGTATCTATTAATATTA-AATAGATGGAAATTCTTATATTTTATTTGCTTTACTTTATGTAATTATG-TAATTGGTGAGAAGATTTTTGAACCTGAAGTAAAACCAAACCAAATCCGTTTGTATAAAATGAACAAGCCCTGCCCTATGTAATATATATTATGTATTGTTGTA-----------AGCAGCTCTCTGATTAAGTCAAAAGGGTCTGTGATTCTTTAAATATACATGATTACCCCCGGTAACAAATTTTCGTTGTATATAATGCATACAAAAAAAATAGATTCTTCTTATTCTTGATTCTAATTTTGTCTTTCATCTTAAAGAAAGAATACCGGATTCCATTTTTCTTTATACCTTACACGAGAGCTTTTCTATTTCATACTCTTGAAAACAAAAACTC-TTTTTTTTTTTAAGAACCGGGGAATCCGGA-AAATTTGTAAAATCTATATTATATATATATAGAAACTTATGACTTTTTCGAGTTATTGGAATAGCTTATAT-TTTGTTAATAACTGATTTTATTCCGGAATTGGAAAACCCATAGGGCCGTTCTTTTAAGAT-------------------TTAGAGTTTATTTGTTCGAGAAGAATTTTTTTCATAATTTAACATCCCGAATGATCTGTTGAAGATTTTAATTAGATTTAAGTAAATCCATTTATTTTTCTTTTTTATTTTGTAGAAATTTCTTTCACCCC--------ATAGGATAGAGGGGCGAAA-----TATATCTTTTATAATATAAGACTTTTTCCAGATAATTATTTACCTCTCCATAGATACATACATAAAAAATATTATGTACCATTGAGCCAATGACTATTCATGATTCCATATTGAATCAATTCCATACCGGTTCCGCCATTTTCTATAGGAATGAAGATGCTCTTGAATCGACATAGTTTGTTCTGTTCCTGTTAGGAACCTAAT-----TTGTATTGGGTTGGTAAA-TTAGGAATAGTACATGATGGAGCTCGAGCAAAACGTATTGATTCG-----TTTATC---GGGGGGGCGAATCTAGGGTTAGTAACAATTAATAAATTAGACTACTTTGTAAGTATATCCTCAATCTAGAAATTTCAATTTAAAATTGAAGGATTCAAATTTCAACAAGTTTGAAATGAAATAAATAAAATTTTTTATATTACATTACAAGGGAATA----AATCGTTCATATTATCTTTCCATAGAAAGAAATAACAAAAAACAAAAGGTATGTTGCTGCCATTTTG-AAAAAAGGGAGGTAAGGATCACCGAAGTAATATCTAAACCTAATGATTTTTAAAAGCAAAGAGAAAGAATTCCGGAACAAGGAAACACTATTTTCAATTGGCTCAATATTTTATTTTTAGTATAATGATGGAGACTAAAAATGGATTCGAGACGAAGCAAACAAAAGAGGTTAGAGACGACTCAAGAAATGCCTAAGG------ATTTACCTTCGGACTTTTTCAGAATTACCCAACTTGAGTTATGAGTACGAATGATATTTCTTTTTTTC-T---------TTTTTTTTTTATGTAAGTAAGAACAAAAAAACTTAAATTATAGTCTAATTCATAAATTTTTTAATCTATTTTACTTTTTAATCTATTTTTCTTTATATACAGAAATATTAGAAATCATTTTTTCTCGAGCCGTATGAGGAGAAAACCTCTTATACGTTTCTA--GGGGGGGTTATTTATCTATATCTATCCCCCTCTATCCCCAGTAAAAAGCCCATTTTACTTCTTTACTATATTCTCCTC---TTTTTTTGTATAATTATAAGTGGTTCAAAGAAAATTCAATATCTTTCTTATTCATTTTACTCTTTCACAAATGGACCCGAAGTGAATTATTCACAGCCCATCTCATTTTCCTTGCATTCACAAAGAAAGTCTTCTTTTTGAAAATCTAAAAAATTAGGGAATAGCTCAGTTGTGTAGAGCAGAGGCTTGAAAATCCTTGTGTCACCGGTTCAAATCTGGCTCCTGAATTGTTGGGATAGCTCAGT
>Af6_simile
TTACTTGAAATAATAATAGTCAATTCATGTTGAATCGTCTAGATGTAGAT--TCTAGAATCCGATTTAGAATGGATGAATAAAGGTTCTTTTAAACTCTTTTGTTTAAACTAAAGTATTCTTTGAA----TTTTTAATAACACTTAGAAA--------TTATGT--------------ACATAATTTAAATGGATAGGA-------------------TAAT------ATTTAGTAAACAAA------------------------------------------------------------------------------------------------------------------------------------------------------------------------------------------------AGGATAATATTTAGTAAACAAAACCAATTTAATTTGATCTTGAGATATATATATAAT-----AAAACAGTTTGAATATTCATCATAATTGCATTTTATTTCTTTTCCTAATGGAAAAA-------AAAAATTTCTACTGGGAAAAGAAATAAAATAATACTTAGAACCAAACTAGCAGACAGATAAGTTAGTATTCGACATAAAATAGCAGCGAGTTCTAACTAATCTTGAGGAGGTCAATACATAAGTTAATGAAAATTTTTCATATTCTAAATATAGAAAAGTTCTTTAAATCACGGAATTCAAATTATTCCAAGATTTTATTATTTGTTTGACGCACAAAAAAACTTTTAGAATTTCCCGTAGAAACTGACTTTGCTAAAGAAAAGGCTTCTTCTCTTTAACAAATTTATCTTTAAGCTTGGAAATTCTTTATCTTTAATCTTGAATATAATACGATCTCACCTTTTGTTCTGATTTTTCTATAAAAATTAGACTTTTTTTATTTAGTTTCTCACAAATGCGATTGAGTGTACGGGTAGAAATAAAGATATTTCATTGAATTCTAAATTCAAAACAATTTTGGGGTATATCATTACCATTCAGAGACTACTATTTAAATAGTCATATTGAAG-TAAGTTACTTATGGAAACTCTTTGTTCCATGAAATGTGAATTTTCGCATTATGTAATTCATTATATAATTCTGAATTGAAATAGAAAAAAAGATCCTTTTCTATTCAATTCCCCAACCCCAGGAAAGAA-AGCCTAAAGAAAAGTGTGTATCTTACACACTGTACATGGAGACTAAAGATTACGTGATTTTTGGTATGAATTTTTTTCTTTTATCGTTCGTCTTAAGACTTCTAAACCGGT----AAAAAAAAGTAAAACCAAATTGCTCCGGATTCTCTTTTTTTATCTTATTCAAATGAATAATTGGAAATTAACGTAATGTATCTATTAATATTA-AATAGATGGAAATTCTTATATTTTATTTGCTTTACTTTATGTAATTATG-TAATTGGTGAGAAGATTTTTGAACCTGAAGTAAAACCAAACCAAATCCGTTTGTATAAAATGAACAAGCCCTGCCCTATGTAATATATATTATGTATTGTTGTA-----------AGCAGCTCTCTGATTAAGTCAAAAGGGTCTGTGATTCTTTAAATATACATGATTACCCCCGGTAACAAATTTTCGTTGTATATAATGCATACAAAAAAAATAGATTCTTCTTATTCTTGATTCTAATTTTGTCTTTCATCTTAAAGAAAGAATACCGGATTCCATTTTTCTTTATACCTTACACGAGAGCTTTTCTATTTCATACTCTTGAAAACAAAAACTC-TTTTTTTTTTTAAGAACCGGGGAATCCGGA-AAATTTGTAAAATCTATATTATATATATATAGAAACTTATGACTTTTTCGAGTTATTGGAATAGCTTATAT-TTTGTTAATAACTGATTTTATTCCGGAATTGGAAAACCCATAGGGCCGTTCTTTTAAGAT-------------------TTAGAGTTTATTTGTTCGAGAAGAATTTTTTTCATAATTTAACATCCCGAATGATCTGTTGAAGATTTTAATTAGATTTAAGTAAATCCATTTATTTTTCTTTTTTATTTTGTAGAAATTTCTTTCACCCC--------ATAGGATAGAGGGGCGAAA-----TATATCTTTTATAATATAAGACTTTTTCCAGATAATTATTTACCTCTCCATAGATACATACATAAAAAATATTATGTACCATTGAGCCAATGACTATTCATGATTCCATATTGAATCAATTCCATACCGGTTCCGCCATTTTCTATAGGAATGAAGATGCTCTTGAATCGACATAGTTTGTTCTGTTCCTGTTAGGAACCTAAT-----TTGTATTGGGTTGGTAAA-TTAGGAATAGTACATGATGGAGCTCGAGCAAAACGTATTGATTCG-----TTTATC---GGGGGGGCGAATCTAGGGTTAGTAACAATTAATAAATTAGACTACTTTGTAAGTATATCCTCAATCTAGAAATTTCAATTTAAAATTGAAGGATTCAAATTTCAACAAGTTTGAAATGAAATAAATAAAATTTTTTATATTACATTACAAGGGAATA----AATCGTTCATATTATCTTTCCATAGAAAGAAATAACAAAAAACAAAAGGTATGTTGCTGCCATTTTG-AAAAAAGGGAGGTAAGGATCACCGAAGTAATATCTAAACCTAATGATTTTTAAAAGCAAAGAGAAAGAATTCCGGAACAAGGAAACACTATTTTCAATTGGCTCAATATTTTATTTTTAGTATAATGATGGAGACTAAAAATGGATTCGAGACGAAACAAACAAAAGAGGTTAGAGACGACTCAAGAAATGCCTAAGG------ATTTACCTTCGGACTTTTTCAGAATTACCCAACTTGAGTTATGAGTACGAATGATATTTCTTTTTTTCTT---------TTTTTTTTTTATGTAAGTAAGAACAAAAAAACTTAAATTATAGTCTAATTCATAAATTTTTAAATCTATTTTACTTTTTAATCTATTTTACATTATATACAGAAATATTAG-AATCATTTTTTCTCGAGCCGTATGAGGAGAAAACCTCTTATACGTTTCTA--GGGGGGGTTATTTATCTATATCTATCCCCCTCTATCCCCAGTAAAAAGCCCATTTTACTTCTTTACTATATTCTCCTC---TTTTTTTGTATAATTATAAGTGGTTCAAAGAAAATTCAATATCTTTCTTATTCATTTTACTCTTTCACAAATGGACCCGAAGTGAATTATTCACAGCCCATCTCATTTTCCTTGCATTCACAAAGAAAGTCTTCTTTTTGAAAATCTAAAAAATTAGGGAATAGCTCAGTTGTGTAGAGCAGAGGCTTGAAAATCCTTGTGTCACCGGTTCAAATCTGGCTCCTGAATTGTTGGGATAGCTCAGT
>Af7_simile
TTACTTGAAATAATAATAGTCAATTCATGTTGAATCGTCTAGATGTAGAT--TCTAGAATCCGATTTAGAATGGATGAATAAAGGTTCTTTTAAACTCTTTTGTTTAAACTAAAGTATTCTTTGAA----TTTTTAATAACACTTAGAAA--------TTATGT--------------ACATAATTTAAATGGATAGGA-------------------TAAT------ATTTAGTAAACAAA------------------------------------------------------------------------------------------------------------------------------------------------------------------------------------------------AGGATAATATTTAGTAAACAAAACCAATTTAATTTGATCTTGAGATATATATATAAT-----AAAACAGTTTGAATATTCATCATAATTGCATTTTATTTCTTTTCCTAATGGAAAAA-------AAAAATTTCTACTGGGAAAAGAAATAAAATAATACTTAGAACCAAACTAGCAGACAGATAAGTTAGTATTCGACATAAAATAGCAGCGAGTTCTAACTAATCTTGAGGAGGTCAATACATAAGTTAATGAAAATTTTTCATATTCTAAATATAGAAAAGTTCTTTAAATCACGGAATTCAAATTATTCCAAGATTTTATTATTTGTTTGACGCACAAAAAAACTTTTAGAATTTCCCGTAGAAACTGACTTTGCTAAAGAAAAGGCTTCTTCTCTTTAACAAATTTATCTTTAAGCTTGGAAATTCTTTATCTTTAATCTTGAATATAATACGATCTCACCTTTTGTTCTGATTTTTCTATAAAAATTAGACTTTTTTTATTTAGTTTCTCACAAATGCGATTGAGTGTACGGGTAGAAATAAAGATATTTCATTGAATTCTAAATTCAAAACAATTTTGGGGTATATCATTACCATTCAGAGACTACTATTTAAATAGTCATATTGAAG-TAAGTTACTTATGGAAACTCTTTGTTCCATGAAATGTGAATTTTCGCATTATGTAATTCATTATATAATTCTGAATTGAAATAGAAAAAAAGATCCTTTTCTATTCAATTCCCCAACCCCAGGAAAGAA-AGCCTAAAGAAAAGTGTGTATCTTACACACTGTACATGGAGACTAAAGATTACGTGATTTTTGGTATGAATTTTTTTCTTTTATCGTTCGTCTTAAGACTTCTAAACCGGT----AAAAAAAAGTAAAACCAAATTGCTCCGGATTCTCTTTTTTTATCTTATTCAAATGAATAATTGGAAATTAACGTAATGTATCTATTAATATTA-AATAGATGGAAATTCTTATATTTTATTTGCTTTACTTTATGTAATTATG-TAATTGGTGAGAAGATTTTTGAACCTGAAGTAAAACCAAACCAAATCCGTTTGTATAAAATGAACAAGCCCTGCCCTATGTAATATATATTATGTATTGTTGTA-----------AGCAGCTCTCTGATTAAGTCAAAAGGGTCTGTGATTCTTTAAATATACATGATTACCCCCGGTAACAAATTTTCGTTGTATATAATGCATACAAAAAAAATAGATTCTTCTTATTCTTGATTCTAATTTTGTCTTTCATCTTAAAGAAAGAATACCGGATTCCATTTTTCTTTATACCTTACACGAGAGCTTTTCTATTTCATACTCTTGAAAACAAAAACTC-TTTTTTTTTTTAAGAACCGGGGAATCCGGA-AAATTTGTAAAATCTATATTATATATATATAGAAACTTATGACTTTTTCGAGTTATTGGAATAGCTTATAT-TTTGTTAATAACTGATTTTATTCCGGAATTGGAAAACCCATAGGGCCGTTCTTTTAAGAT-------------------TTAGAGTTTATTTGTTCGAGAAGAATTTTTTTCATAATTTAACATCCCGAATGATCTGTTGAAGATTTTAATTAGATTTAAGTAAATCCATTTATTTTTCTTTTTTATTTTGTAGAAATTTCTTTCACCCC--------ATAGGATAGAGGGGCGAAA-----TATATCTTTTATAATATAAGACTTTTTCCAGATAATTATTTACCTCTCCATAGATACATACATAAAAAATATTATGTACCATTGAGCCAATGACTATTCATGATTCCATATTGAATCAATTCCATACCGGTTCCGCCATTTTCTATAGGAATGAAGATGCTCTTGAATCGACATAGTTTGTTCTGTTCCTGTTAGGAACCTAAT-----TTGTATTGGGTTGGTAAA-TTAGGAATAGTACATGATGGAGCTCGAGCAAAACGTATTGATTCG-----TTTATC---GGGGGGGCGAATCTAGGGTTAGTAACAATTAATAAATTAGACTACTTTGTAAGTATATCCTCAATCTAGAAATTTCAATTTAAAATTGAAGGATTCAAATTTCAACAAGTTTGAAATGAAATAAATAAAATTTTTTATATTACATTACAAGGGAATA----AATCGTTCATATTATCTTTCCATAGAAAGAAATAACAAAAAACAAAAGGTATGTTGCTGCCATTTTG-AAAAAAGGGAGGTAAGGATCACCGAAGTAATATCTAAACCTAATGATTTTTAAAAGCAAAGAGAAAGAATTCCGGAACAAGGAAACACTATTTTCAATTGGCTCAATATTTTATTTTTAGTATAATGATGGAGACTAAAAATGGATTCGAGACGAAACAAACAAAAGAGGTTAGAGACGACTCAAGAAATGCCTAAGG------ATTTACCTTCGGACTTTTTCAGAATTACCCAACTTGAGTTATGAGTACGAATGATATTTCTTTTTTTCTT---------TTTTTTTTTTATGTAAGTAAGAACAAAAAAACTTAAATTATAGTCTAATTCATAAATTTTTAAATCTATTTTACTTTTTAATCTATTTTACATTATATACAGAAATATTAG-AATCATTTTTTCTCGAGCCGTATGAGGAGAAAACCTCTTATACGTTTCTA--GGGGGGGTTATTTATCTATATCTATCCCCCTCTATCCCCAGTAAAAAGCCCATTTTACTTCTTTACTATATTCTCCTC---TTTTTTTGTATAATTATAAGTGGTTCAAAGAAAATTCAATATCTTTCTTATTCATTTTACTCTTTCACAAATGGACCCGAAGTGAATTATTCACAGCCCATCTCATTTTCCTTGCATTCACAAAGAAAGTCTTCTTTTTGAAAATCTAAAAAATTAGGGAATAGCTCAGTTGTGTAGAGCAGAGGCTTGAAAATCCTTGTGTCACCGGTTCAAATCTGGCTCCTGAATTGTTGGGATAGCTCAGT
>Al14_simile_Kurdai
TTACTTGAAATAATAATAGTCAATTCATGTTGAATCGTCTAGATGTAGAT--TCTAGAATCCGATTTAGAATGGATGAATAAAGGTTCTTTTAAACTCTTTTGTTTAAACTAAAGTATTCTTTGAA----TTTTTAATAACACTTAGAAA--------TTATGT--------------ACATAATTTAAATGGATAGGA-------------------TAAT------ATTTAGTAAACAAA------------------------------------------------------------------------------------------------------------------------------------------------------------------------------------------------AGGATAATATTTAGTAAACAAAACCAATTTAATTTGATCTTGAGATATATATATAAT-----AAAACAGTTTGAATATTCATCATAATTGCATTTTATTTCTTTTCCTAATGGAAAAA-------AAAAATTTCTACTGGGAAAAGAAATAAAATAATACTTAGAACCAAACTAGCAGACAGATAAGTTAGTATTCGACATAAAATAGCAGCGAGTTCTAACTAATCTTGAGGAGGTCAATACATAAGTTAATGAAAATTTTTCATATTCTAAATATAGAAAAGTTCTTTAAATCACGGAATTCAAATTATTCCAAGATTTTATTATTTGTTTGACGCACAAAAAAACTTTTAGAATTTCCCGTAGAAACTGACTTTGCTAAAGAAAAGGCTTCTTCTCTTTAACAAATTTATCTTTAAGCTTGGAAATTCTTTATCTTTAATCTTGAATATAATACGATCTCACCTTTTGTTCTGATTTTTCTATAAAAATTAGACTTTTTTTATTTAGTTTCTCACAAATGCGATTGAGTGTACGGGTAGAAATAAAGATATTTCATTGAATTCTAAATTCAAAACAATTTTGGGGTATATCATTACCATTCAGAGACTACTATTTAAATAGTCATATTGAAG-TAAGTTACTTATGGAAACTCTTTGTTCCATGAAATGTGAATTTTCGCATTATGTAATTCATTATATAATTCTGAATTGAAATAGAAAAAAAGATCCTTTTCTATTCAATTCCCCAACCCCAGGAAAGAA-AGCCTAAAGAAAAGTGTGTATCTTACACACTGTACATGGAGACTAAAGATTACGTGATTTTTGGTATGAATTTTTTTCTTTTATCGTTCGTCTTAAGACTTCTAAACCGGT----AAAAAAAAGTAAAACCAAATTGCTCCGGATTCTCTTTTTTTATCTTATTCAAATGAATAATTGGAAATTAACGTAATGTATCTATTAATATTA-AATAGATGGAAATTCTTATATTTTATTTGCTTTACTTTATGTAATTATG-TAATTGGTGAGAAGATTTTTGAACCTGAAGTAAAACCAAACCAAATCCGTTTGTATAAAATGAACAAGCCCTGCCCTATGTAATATATATTATGTATTGTTGTA-----------AGCAGCTCTCTGATTAAGTCAAAAGGGTCTGTGATTCTTTAAATATACATGATTACCCCCGGTAACAAATTTTCGTTGTATATAATGCATACAAAAAAAATAGATTCTTCTTATTCTTGATTCTAATTTTGTCTTTCATCTTAAAGAAAGAATACCGGATTCCATTTTTCTTTATACCTTACACGAGAGCTTTTCTATTTCATACTCTTGAAAACAAAAACTC-TTTTTTTTTTTAAGAACCGGGGAATCCGGA-AAATTTGTAAAATCTATATTATATATATATAGAAACTTATGACTTTTTCGAGTTATTGGAATAGCTTATAT-TTTGTTAATAACTGATTTTATTCCGGAATTGGAAAACCCATAGGGCCGTTCTTTTAAGAT-------------------TTAGAGTTTATTTGTTCGAGAAGAATTTTTTTCATAATTTAACATCCCGAATGATCTGTTGAAGATTTTAATTAGATTTAAGTAAATCCATTTATTTTTCTTTTTTATTTTGTAGAAATTTCTTTCACCCC--------ATAGGATAGAGGGGCGAAA-----TATATCTTTTATAATATAAGACTTTTTCCAGATAATTATTTACCTCTCCATAGATACATACATAAAAAATATTATGTACCATTGAGCCAATGACTATTCATGATTCCATATTGAATCAATTCCATACCGGTTCCGCCATTTTCTATAGGAATGAAGATGCTCTTGAATCGACATAGTTTGTTCTGTTCCTGTTAGGAACCTAAT-----TTGTATTGGGTTGGTAAA-TTAGGAATAGTACATGATGGAGCTCGAGCAAAACGTATTGATTCG-----TTTATC---GGGGGGGCGAATCTAGGGTTAGTAACAATTAATAAATTAGACTACTTTGTAAGTATATCCTCAATCTAGAAATTTCAATTTAAAATTGAAGGATTCAAATTTCAACAAGTTTGAAATGAAATAAATAAAATTTTTTATATTACATTACAAGGGAATA----AATCGTTCATATTATCTTTCCATAGAAAGAAATAACAAAAAACAAAAGGTATGTTGCTGCCATTTTG-AAAAAAGGGAGGTAAGGATCACCGAAGTAATATCTAAACCTAATGATTTTTAAAAGCAAAGAGAAAGAATTCCGGAACAAGGAAACACTATTTTCAATTGGCTCAATATTTTATTTTTAGTATAATGATGGAGACTAAAAATGGATTCGAGACGAAGCAAACAAAAGAGGTTAGAGACGACTCAAGAAATGCCTAAGG------ATTTACCTTCGGACTTTTTCAGAATTACCCAACTTGAGTTATGAGTACGAATGATATTTCTTTTTTTCTT---------TTTTTTTTTTATGTAAGTAAAAACAAAAAAACTTAAATTATAGTCTAATTCATAAATTTTTTAATCTATTTTACTTTTTAATCTATTTTACATTATATACAGAAATATTAG-AATCATTTTTTCTCGAGCCGTATGAGGAGAAAACCTCTTATACGTTTCTA--GGGGGGGTTATTTATCTATATCTATCCCCCTCTATCCCCAGTAAAAAGCCCATTTTACTTCTTTACTATATTCTCCTC---TTTTTTTGTATAATTATAAGTGGTTCAAAGAAAATTCAATATCTTTCTTATTCATTTTACTCTTTCACAAATGGACCCGAAGTGAATTATTCACAGCCCATCTCATTTTCCTTGCATTCACAAAGAAAGTCTTCTTTTTGAAAATCTAAAAAATTAGGGAATAGCTCAGTTGTGTAGAGCAGAGGCTTGAAAATCCTTGTGTCACCGGTTCAAATCTGGCTCCTGAATTGTTGGGATAGCTCAGT
>Tax5688_simile_LC
TTACTTGAAATAATAATAGTCAATTCATGTTGAATCGTCTAGATGTAGAT--TCTAGAATCCGATTTAGAATGGATGAATAAAGGTTCTTTTAAACTCTTTTGTTTAAACTAAAGTATTCTTTGAA----TTTTTAATAACACTTAGAAA--------TTATGT--------------ACATAATTTAAATGGATAGGA-------------------TAAT------ATTTAGTAAACAAA------------------------------------------------------------------------------------------------------------------------------------------------------------------------------------------------AGGATAATATTTAGTAAACAAAACCAATTTAATTTGATCTTGAGATATATATATAAT-----AAAACAGTTTGAATATTCATCATAATTGCATTTTATTTCTTTTCCTAATGGAAAAA-------AAAAATTTCTACTGGGAAAAGAAATAAAATAATACTTAGAACCAAACTAGCAGACAGATAAGTTAGTATTCGACATAAAATAGCAGCGAGTTCTAACTAATCTTGAGGAGGTCAATACATAAGTTAATGAAAATTTTTCATATTCTAAATATAGAAAAGTTCTTTAAATCACGGAATTCAAATTATTCCAAGATTTTATTATTTGTTTGACGCACAAAAAAACTTTTAGAATTTCCCGTAGAAACTGACTTTGCTAAAGAAAAGGCTTCTTCTCTTTAACAAATTTATCTTTAAGCTTGGAAATTCTTTATCTTTAATCTTGAATATAATACGATCTCACCTTTTGTTCTGATTTTTCTATAAAAATTAGACTTTTTTTATTTAGTTTCTCACAAATGCGATTGAGTGTACGGGTAGAAATAAAGATATTTCATTGAATTCTAAATTCAAAACAATTTTGGGGTATATCATTACCATTCAGAGACTACTATTTAAATAGTCATATTGAAG-TAAGTTACTTATGGAAACTCTTTGTTCCATGAAATGTGAATTTTCGCATTATGTAATTCATTATATAATTCTGAATTGAAATAGAAAAAAAGATCCTTTTCTATTCAATTCCCCAACCCCAGGAAAGAA-AGCCTAAAGAAAAGTGTGTATCTTACACACTGTACATGGAGACTAAAGATTACGTGATTTTTGGTATGAATTTTTTTCTTTTATCGTTCGTCTTAAGACTTCTAAACCGGT----AAAAAAAAGTAAAACCAAATTGCTCCGGATTCTCTTTTTTTATCTTATTCAAATGAATAATTGGAAATTAACGTAATGTATCTATTAATATTA-AATAGATGGAAATTCTTATATTTTATTTGCTTTACTTTATGTAATTATG-TAATTGGTGAGAAGATTTTTGAACCTGAAGTAAAACCAAACCAAATCCGTTTGTATAAAATGAACAAGCCCTGCCCTATGTAATATATATTATGTATTGTTGTA-----------AGCAGCTCTCTGATTAAGTCAAAAGGGTCTGTGATTCTTTAAATATACATGATTACCCCCGGTAACAAATTTTCGTTGTATATAATGCATACAAAAAAAATAGATTCTTCTTATTCTTGATTCTAATTTTGTCTTTCATCTTAAAGAAAGAATACCGGATTCCATTTTTCTTTATACCTTACACGAGAGCTTTTCTATTTCATACTCTTGAAAACAAAAACTC-TTTTTTTTTTTAAGAACCGGGGAATCCGGA-AAATTTGTAAAATCTATATTATATATATATAGAAACTTATGACTTTTTCGAGTTATTGGAATAGCTTATAT-TTTGTTAATAACTGATTTTATTCCGGAATTGGAAAACCCATAGGGCCGTTCTTTTAAGAT-------------------TTAGAGTTTATTTGTTCGAGAAGAATTTTTTTCATAATTTAACATCCCGAATGATCTGTTGAAGATTTTAATTAGATTTAAGTAAATCCATTTATTTTTCTTTTTTATTTTGTAGAAATTTCTTTCACCCC--------ATAGGATAGAGGGGCGAAA-----TATATCTTTTATAATATAAGACTTTTTCCAGATAATTATTTACCTCTCCATAGATACATACATAAAAAATATTATGTACCATTGAGCCAATGACTATTCATGATTCCATATTGAATCAATTCCATACCGGTTCCGCCATTTTCTATAGGAATGAAGATGCTCTTGAATCGACATAGTTTGTTCTGTTCCTGTTAGGAACCTAAT-----TTGTATTGGGTTGGTAAA-TTAGGAATAGTACATGATGGAGCTCGAGCAAAACGTATTGATTCG-----TTTATC---GGGGGGGCGAATCTAGGGTTAGTAACAATTAATAAATTAGACTACTTTGTAAGTATATCCTCAATCTAGAAATTTCAATTTAAAATTGAAGGATTCAAATTTCAACAAGTTTGAAATGAAATAAATAAAATTTTTTATATTACATTACAAGGGAATA----AATCGTTCATATTATCTTTCCATAGAAAGAAATAACAAAAAACAAAAGGTATGTTGCTGCCATTTTG-AAAAAAGGGAGGTAAGGATCACCGAAGTAATATCTAAACCTAATGATTTTTAAAAGCAAAGAGAAAGAATTCCGGAACAAGGAAACACTATTTTCAATTGGCTCAATATTTTATTTTTAGTATAATGATGGAGACTAAAAATGGATTCGAGACGAAGCAAACAAAAGAGGTTAGAGACGACTCAAGAAATGCCTAAGG------ATTTACCTTCGGACTTTTTCAGAATTACCCAACTTGAGTTATGAGTACGAATGATATTTCTTTTTTTCTT---------TTTTTTTTTTATGTAAGTAAAAACAAAAAAACTTAAATTATAGTCTAATTCATAAATTTTTTAATCTATTTTACTTTTTAATCTATTTTACATTATATACAGAAATATTAG-AATCATTTTTTCTCGAGCCGTATGAGGAGAAAACCTCTTATACGTTTCTA--GGGGGGGTTATTTATCTATATCTATCCCCCTCTATCCCCAGTAAAAAGCCCATTTTACTTCTTTACTATATTCTCCTC---TTTTTTTTTATAATTATAAGTGGTTCAAAGAAAATTCAATATCTTTCTTATTCATTTTACTCTTTCACAAATGGACCCGAAGTGAATTATTCACAGCCCATCTCATTTTCCTTGCATTCACAAAGAAAGTCTTCTTTTTGAAAATCTAAAAAATTAGGGAATAGCTCAGTTGTGTAGAGCAGAGGCTTGAAAATCCTTGTGTCACCGGTTCAAATCTGGCTCCTGAATTGTTGGGATAGCTCAGT
>Al16_fetisowii
TTACTTGAAATAATAATAGTCAATTCATGTTGAATCGTCTAGATGTAGAT--TCTAGAATCCGATTTAGAATGGATGAATAAAGGTTCTTTTAAACTCTTTTGTTTAAACTAAAGTATTCTTTGAA----TTTTTAATAACCCTTAGAAAGATATTTTTTTTTTTAAAAAAAAAAAAAATATAAATTAAATAAATAGGATTTTATACATATCAAAATGTAATTACTAAATTTAATAAATGAAATTAGAAATTAAAAGACTCTTGTTCTAAAAATCTTGTTTTTAGTCTACTT--TTAAATGTACTTA---GTGTAATTTTATTAATTATTMTAAGTTATATAGAAAATATATATATATATAATTAATTAATTATATA----ATATATATATACTCTTTGTTGTTTGTTATGTACATAATTTAA-----ATAAATAGGATAATATTTAGTAAACAAAACCAATTTAATTTGATCTTGAGATATATATATAATAAAACAAAACAGTTTGAATATTCATCATAATTGCATTTTATTTCTTTTCCTAATGG--AAA-------AAAAATTTCTACTGGGAAAAGAAATAAAATAATACTTAGAACCAAACTAGCAGACAGATAAGTTAGTATTCGACATAAAATAGCAGCGAGTTCTAACTAATCTTGAGGAGGTCAATACATAAGTTAATGAAAATTTTTCATATTCTAAATATAGAAAAGTTCTTTAAATCACGGAATTCAAATTATTCCAAGATTTTCTTATTTGTTTGACGCACAAAAAAACTTTTAGAATTTCCCGTAGAAACTGACTTTGCTAAAGAAAAGGCTTCTTCTCTTTAACAAATTTATCTTTAAGCTTGGAAATTCTTTATCTTTAATCTTGAATATAATACGATCTCACCTTTTGTTCTGATTTTTCTATAAAAATTAGACTTTTTTTATTTAGTTTCTCACAAATGCGATTGAGTGTACGGGTAGAAATAAAGATATTTCATTGAATTCTAAATTCAAAACAATTTTGGGGTATATCATTACCATTCAGAGACTACTATTTAAATAGTCATATTGAAG-TAAGTTACTTATGGAAACTCTTTGTTCCATGAAATGTGAATTTTCGCATTATGTAATTCATTATATAATTCTGAATTGAAATAGAAAAAAAGATCCTTTTCTATTCAATTCCCCAACCCCAGGAAAGAA-AGCCTAAAGAAAAGTGTGTATCTTACACACTGTACATGGAGACTAAAGATTACGTGATTTTTGGTATGAATTTTTTTCTTTTATCGTTCGTCTTAAGACTTCTAAACCGGT----AAAAAAAAGTAAAACCAAATTGCTCCGGATTCTCTTTTTTTATCTTATTCAAATGAATAATTGGAAATTAACGTAATGTATCTATTAATATTA-AATAGATGGAAATTCTTATATTTTATTTGCTTTACTTTATGTAATTATG-TAATTGGTGAAAAGATTTTTGAACCTGAAGTAAAACCAAACCAAATCCGTTTGTATAAAATGAACAAGCCCTGCCCTATGTAATATATATTATGTATTGTTGTA-----------AGCAGCTCT-TGATTAAGTC-AAAGGGTCTGTGATTCTTT-AATATACATGATTACCCCCGGTAACAAATTTTCGTTGTATATGATGCATACGAAAAAATTAGATTCTTCTTATTCTTGATTCTAATTTTGTCTTTCATCTGAAAGAAAGAATACCGAATTCAATTTTTYTTTATACCTTACACGAGACCTTTTCTATTTCATACTCATGAAAACAAAAACTCTTTTTTTTTTTTATGAACCTGGGTACTCGAAGAAATTTGAA----------TATAGATATATAGAAACTTATGACTTTTTCGAGTTATTGGAATAGCTTATAT-TTTGTTAATAACTGATTTTATTCCGGAATTGGAAAACCCATAGGGCCGTTCTTTTAAGATTTAGAGTTTATTTGTTCGATTAGAGTTTATTTGTTCGAGAAGAATTTTTTTCATAATTTAACATCCCGAATGATCTGTTGAAGATTTTAATTAGATTTAAGTAAATCCATTTATTTTTCTTTTTTATTTTGTAGAAATTTCTTTCACCCC--------ATAGGATAGAGGGGCGAAA-----TATATCTTTTATAATATAAGACTTTTTCCAGATAATTATTTACCTCTCCATAGATACATACATAAAAAATATTATGTACCATTGAGCCAATGACTATTCATGATTCCATATTGAATCAATTCCATACCGGTTCCGCCATTTTCTATAGGAATGAAGATGCTCTTGAATCGACATAGTTTGTTCTGTTCCTGTTAGGAACCTAAT-----TTGTATTGGGTTGGTAAA-TTAGGAATAGTACATGATGGAGCTCGAGCAAAACGTATTGATTCA-----TTTATC---GGGGGGGCGAATCTAGGGTTAGTAACAATTAATAAATTAGACTACTTTGTAAGTATATCCTCAATCTAGAAATTTCAATTTAAAATTGAAGGATTCAAATTTCAACAAGTTTGAAATGAAATAAATAAAATTTTTTATATTACATTACAAGGGAATA----AATCGTTCATATTATCTTTCCATAGAAAGAAATAACAAAAAACAAAAGGTATGTTGCTGCCATTTTG-AAAAAAGGGAGGTAAGGATCACCGAAGTAATATCTAAACCTAAGGATTTTTAAAAGCAAAGAGAAAGAATTCCGGAACAAGGAAACACTATTTTCAATTGGCTCAATATTTTATTTTTAGTATAATGATGGAGACTAAAAATGGATTCGAGACGAAACAAACAAAAGAGGTTAGAGACGACTCAAGAAATGCCTAAGG------ATTTACCTTCGGACTTTTTCAGAATTACCCAACTTGAGTTATGAGTACGAATGATATTTCTTTTTTTCTTTTTTTCTTTTTTTTTTTTTATGTAAGTAAAAACAAAAAAACTTAAATTATAGTCTAATTCATAAATTTTTGAATCTATTTTACTTTTTAATCTATTTTTCATTATATACAGAAATATTAA-AATCATTTTTTCTCGAGCCGTATGAGGATAAAACCTCTTATACGTTTCTA--GGGGGGGTTATTTATCTATATCTATCCCCCTCTATCCCCAGTAAAAAGCCCATTTTACTTCTTTACTATATTCTCCTCTTTTTTTTTTTTATAATTATAAGTGGTTCAAAGAAAATTCAATATCTTTCTTATTCATTTTACTCTTTCACAAATGGACCCGAAGTGAATTATTCACAGCCCATCTCATTTTCCTTGCATTCACAAAGAAAGTCTTCTTTTTGAAAATCTAAAAAATTAGGGAATAGCTCAGTTGTGTAGAGCAGAGGCTTGAAAATCCTTGTGTCACCGGTTCAAATCTGGCTCCTGAATTGTTGGGATAGCTCAGT
>Al17_fetisowii
TTACTTGAAATAATAATAGTCAATTCATGTTGAATCGTCTAGATGTAGAT--TCTAGAATCCGATTTAGAATGGATGAATAAAGGTTCTTTTAAACTCTTTTGTTTAAACTAAAGTATTCTTTGAA----TTTTTAATAACCCTTAGAAAGATATTTTTTTTTTTAAAAAAAAAAAAAATATAAATTAAATAAATAGGATTTTATACATATCAAAATGTAATTACTAAATTTAATAAATGAAATTAGAAATTAAAAGACTCTTGTTCTAAAAATCTTGTTTTTAGTCTACTT--TTAAATGTACTTA---GTGTAATTTTATTAATTATTMTAAGTTATATAGAAAATATATATATATATAATTAATTAATTATATA----ATATATATATACTCTTTGTTGTTTGTTATGTACATAATTTAA-----ATAAATAGGATAATATTTAGTAAACAAAACCAATTTAATTTGATCTTGAGATATATATATAATAAAACAAAACAGTTTGAATATTCATCATAATTGCATTTTATTTCTTTTCCTAATGG--AAA-------AAAAATTTCTACTGGGAAAAGAAATAAAATAATACTTAGAACCAAACTAGCAGACAGATAAGTTAGTATTCGACATAAAATAGCAGCGAGTTCTAACTAATCTTGAGGAGGTCAATACATAAGTTAATGAAAATTTTTCATATTCTAAATATAGAAAAGTTCTTTAAATCACGGAATTCAAATTATTCCAAGATTTTCTTATTTGTTTGACGCACAAAAAAACTTTTAGAATTTCCCGTAGAAACTGACTTTGCTAAAGAAAAGGCTTCTTCTCTTTAACAAATTTATCTTTAAGCTTGGAAATTCTTTATCTTTAATCTTGAATATAATACGATCTCACCTTTTGTTCTGATTTTTCTATAAAAATTAGACTTTTTTTATTTAGTTTCTCACAAATGCGATTGAGTGTACGGGTAGAAATAAAGATATTTCATTGAATTCTAAATTCAAAACAATTTTGGGGTATATCATTACCATTCAGAGACTACTATTTAAATAGTCATATTGAAG-TAAGTTACTTATGGAAACTCTTTGTTCCATGAAATGTGAATTTTCGCATTATGTAATTCATTATATAATTCTGAATTGAAATAGAAAAAAAGATCCTTTTCTATTCAATTCCCCAACCCCAGGAAAGAA-AGCCTAAAGAAAAGTGTGTATCTTACACACTGTACATGGAGACTAAAGATTACGTGATTTTTGGTATGAATTTTTTTCTTTTATCGTTCGTCTTAAGACTTCTAAACCGGT----AAAAAAAAGTAAAACCAAATTGCTCCGGATTCTCTTTTTTTATCTTATTCAAATGAATAATTGGAAATTAACGTAATGTATCTATTAATATTA-AATAGATGGAAATTCTTATATTTTATTTGCTTTACTTTATGTAATTATG-TAATTGGTGAAAAGATTTTTGAACCTGAAGTAAAACCAAACCAAATCCGTTTGTATAAAATGAACAAGCCCTGCCCTATGTAATATATATTATGTATTGTTGTA-----------AGCAGCTCT-TGATTAAGTC-AAAGGGTCTGTGATTCTTT-AATATACATGATTACCCCCGGTAACAAATTTTCGTTGTATATGATGCATACGAAAAAATTAGATTCTTCTTATTCTTGATTCTAATTTTGTCTTTCATCTGAAAGAAAGAATACCGAATTCAATTTTTYTTTATACCTTACACGAGACCTTTTCTATTTCATACTCATGAAAACAAAAACTCTTTTTTTTTTTTATGAACCTGGGTACTCGAAGAAATTTGAA----------TATAGATATATAGAAACTTATGACTTTTTCGAGTTATTGGAATAGCTTATAT-TTTGTTAATAACTGATTTTATTCCGGAATTGGAAAACCCATAGGGCCGTTCTTTTAAGATTTAGAGTTTATTTGTTCGATTAGAGTTTATTTGTTCGAGAAGAATTTTTTTCATAATTTAACATCCCGAATGATCTGTTGAAGATTTTAATTAGATTTAAGTAAATCCATTTATTTTTCTTTTTTATTTTGTAGAAATTTCTTTCACCCC--------ATAGGATAGAGGGGCGAAA-----TATATCTTTTATAATATAAGACTTTTTCCAGATAATTATTTACCTCTCCATAGATACATACATAAAAAATATTATGTACCATTGAGCCAATGACTATTCATGATTCCATATTGAATCAATTCCATACCGGTTCCGCCATTTTCTATAGGAATGAAGATGCTCTTGAATCGACATAGTTTGTTCTGTTCCTGTTAGGAACCTAAT-----TTGTATTGGGTTGGTAAA-TTAGGAATAGTACATGATGGAGCTCGAGCAAAACGTATTGATTCA-----TTTATC---GGGGGGGCGAATCTAGGGTTAGTAACAATTAATAAATTAGACTACTTTGTAAGTATATCCTCAATCTAGAAATTTCAATTTAAAATTGAAGGATTCAAATTTCAACAAGTTTGAAATGAAATAAATAAAATTTTTTATATTACATTACAAGGGAATA----AATCGTTCATATTATCTTTCCATAGAAAGAAATAACAAAAAACAAAAGGTATGTTGCTGCCATTTTG-AAAAAAGGGAGGTAAGGATCACCGAAGTAATATCTAAACCTAAGGATTTTTAAAAGCAAAGAGAAAGAATTCCGGAACAAGGAAACACTATTTTCAATTGGCTCAATATTTTATTTTTAGTATAATGATGGAGACTAAAAATGGATTCGAGACGAAACAAACAAAAGAGGTTAGAGACGACTCAAGAAATGCCTAAGG------ATTTACCTTCGGACTTTTTCAGAATTACCCAACTTGAGTTATGAGTACGAATGATATTTCTTTTTTTCTTTTTTTCTTTTTTTTTTTTTATGTAAGTAAAAACAAAAAAACTTAAATTATAGTCTAATTCATAAATTTTTGAATCTATTTTACTTTTTAATCTATTTTTCATTATATACAGAAATATTAA-AATCATTTTTTCTCGAGCCGTATGAGGATAAAACCTCTTATACGTTTCTA--GGGGGGGTTATTTATCTATATCTATCCCCCTCTATCCCCAGTAAAAAGCCCATTTTACTTCTTTACTATATTCTCCTCTTTTTTTTTTTTATAATTATAAGTGGTTCAAAGAAAATTCAATATCTTTCTTATTCATTTTACTCTTTCACAAATGGACCCGAAGTGAATTATTCACAGCCCATCTCATTTTCCTTGCATTCACAAAGAAAGTCTTCTTTTTGAAAATCTAAAAAATTAGGGAATAGCTCAGTTGTGTAGAGCAGAGGCTTGAAAATCCTTGTGTCACCGGTTCAAATCTGGCTCCTGAATTGTTGGGATAGCTCAGT
>Am1495_fetisowii
TTACTTGAAATAATAATAGTCAATTCATGTTGAATCGTCTAGATGTAGAT--TCTAGAATCCGATTTAGAATGGATGAATAAAGGTTCTTTTAAACTCTTTTGTTTAAACTAAAGTATTCTTTGAA----TTTTTAATAACCCTTAGAAAGATATTTTTTTTTTTAAAAAAAAAAAAAATATAAATTAAATAAATAGGATTTTATACATATCAAAATGTAATTACTAAATTTAATAAATGAAATTAGAAATTAAAAGACTCTTGTTCTAAAAATCTTGTTTTTAGTCTACTT--TTAAATGTACTTA---GTGTAATTTTATTAATTATTMTAAGTTATATAGAAAATATATATATATATAATTAATTAATTATATA----ATATATATATACTCTTTGTTGTTTGTTATGTACATAATTTAA-----ATAAATAGGATAATATTTAGTAAACAAAACCAATTTAATTTGATCTTGAGATATATATATAATAAAACAAAACAGTTTGAATATTCATCATAATTGCATTTTATTTCTTTTCCTAATGG--AAA-------AAAAATTTCTACTGGGAAAAGAAATAAAATAATACTTAGAACCAAACTAGCAGACAGATAAGTTAGTATTCGACATAAAATAGCAGCGAGTTCTAACTAATCTTGAGGAGGTCAATACATAAGTTAATGAAAATTTTTCATATTCTAAATATAGAAAAGTTCTTTAAATCACGGAATTCAAATTATTCCAAGATTTTCTTATTTGTTTGACGCACAAAAAAACTTTTAGAATTTCCCGTAGAAACTGACTTTGCTAAAGAAAAGGCTTCTTCTCTTTAACAAATTTATCTTTAAGCTTGGAAATTCTTTATCTTTAATCTTGAATATAATACGATCTCACCTTTTGTTCTGATTTTTCTATAAAAATTAGACTTTTTTTATTTAGTTTCTCACAAATGCGATTGAGTGTACGGGTAGAAATAAAGATATTTCATTGAATTCTAAATTCAAAACAATTTTGGGGTATATCATTACCATTCAGAGACTACTATTTAAATAGTCATATTGAAG-TAAGTTACTTATGGAAACTCTTTGTTCCATGAAATGTGAATTTTCGCATTATGTAATTCATTATATAATTCTGAATTGAAATAGAAAAAAAGATCCTTTTCTATTCAATTCCCCAACCCCAGGAAAGAA-AGCCTAAAGAAAAGTGTGTATCTTACACACTGTACATGGAGACTAAAGATTACGTGATTTTTGGTATGAATTTTTTTCTTTTATCGTTCGTCTTAAGACTTCTAAACCGGT----AAAAAAAAGTAAAACCAAATTGCTCCGGATTCTCTTTTTTTATCTTATTCAAATGAATAATTGGAAATTAACGTAATGTATCTATTAATATTA-AATAGATGGAAATTCTTATATTTTATTTGCTTTACTTTATGTAATTATG-TAATTGGTGAAAAGATTTTTGAACCTGAAGTAAAACCAAACCAAATCCGTTTGTATAAAATGAACAAGCCCTGCCCTATGTAATATATATTATGTATTGTTGTA-----------AGCAGCTCT-TGATTAAGTC-AAAGGGTCTGTGATTCTTT-AATATACATGATTACCCCCGGTAACAAATTTTCGTTGTATATGATGCATACGAAAAAATTAGATTCTTCTTATTCTTGATTCTAATTTTGTCTTTCATCTGAAAGAAAGAATACCGAATTCAATTTTTYTTTATACCTTACACGAGACCTTTTCTATTTCATACTCATGAAAACAAAAACTCTTTTTTTTTTTTATGAACCTGGGTACTCGAAGAAATTTGAA----------TATAGATATATAGAAACTTATGACTTTTTCGAGTTATTGGAATAGCTTATAT-TTTGTTAATAACTGATTTTATTCCGGAATTGGAAAACCCATAGGGCCGTTCTTTTAAGATTTAGAGTTTATTTGTTCGATTAGAGTTTATTTGTTCGAGAAGAATTTTTTTCATAATTTAACATCCCGAATGATCTGTTGAAGATTTTAATTAGATTTAAGTAAATCCATTTATTTTTCTTTTTTATTTTGTAGAAATTTCTTTCACCCC--------ATAGGATAGAGGGGCGAAA-----TATATCTTTTATAATATAAGACTTTTTCCAGATAATTATTTACCTCTCCATAGATACATACATAAAAAATATTATGTACCATTGAGCCAATGACTATTCATGATTCCATATTGAATCAATTCCATACCGGTTCCGCCATTTTCTATAGGAATGAAGATGCTCTTGAATCGACATAGTTTGTTCTGTTCCTGTTAGGAACCTAAT-----TTGTATTGGGTTGGTAAA-TTAGGAATAGTACATGATGGAGCTCGAGCAAAACGTATTGATTCA-----TTTATC---GGGGGGGCGAATCTAGGGTTAGTAACAATTAATAAATTAGACTACTTTGTAAGTATATCCTCAATCTAGAAATTTCAATTTAAAATTGAAGGATTCAAATTTCAACAAGTTTGAAATGAAATAAATAAAATTTTTTATATTACATTACAAGGGAATA----AATCGTTCATATTATCTTTCCATAGAAAGAAATAACAAAAAACAAAAGGTATGTTGCTGCCATTTTG-AAAAAAGGGAGGTAAGGATCACCGAAGTAATATCTAAACCTAAGGATTTTTAAAAGCAAAGAGAAAGAATTCCGGAACAAGGAAACACTATTTTCAATTGGCTCAATATTTTATTTTTAGTATAATGATGGAGACTAAAAATGGATTCGAGACGAAACAAACAAAAGAGGTTAGAGACGACTCAAGAAATGCCTAAGG------ATTTACCTTCGGACTTTTTCAGAATTACCCAACTTGAGTTATGAGTACGAATGATATTTCTTTTTTTCTTTTTTTCTTTTTTTTTTTTTATGTAAGTAAAAACAAAAAAACTTAAATTATAGTCTAATTCATAAATTTTTGAATCTATTTTACTTTTTAATCTATTTTTCATTATATACAGAAATATTAA-AATCATTTTTTCTCGAGCCGTATGAGGATAAAACCTCTTATACGTTTCTA--GGGGGGGTTATTTATCTATATCTATCCCCCTCTATCCCCAGTAAAAAGCCCATTTTACTTCTTTACTATATTCTCCTCTTTTTTTTTTTTATAATTATAAGTGGTTCAAAGAAAATTCAATATCTTTCTTATTCATTTTACTCTTTCACAAATGGACCCGAAGTGAATTATTCACAGCCCATCTCATTTTCCTTGCATTCACAAAGAAAGTCTTCTTTTTGAAAATCTAAAAAATTAGGGAATAGCTCAGTTGTGTAGAGCAGAGGCTTGAAAATCCTTGTGTCACCGGTTCAAATCTGGCTCCTGAATTGTTGGGATAGCTCAGT
>LT703462_robustum
TTACTTGAAATAATAATAGTCAATTCATGTTGAATCGTCTAGATGTAGAT--TCTAGAATCCGATTTAGAATGGATGAATAAAGGTTCTTTTAAACTCTTTTGTTTAAACTAAAGTATTCTTTGAA----TTTTTAATAACACTTAGAAAGATATTTTTTTT---GATAAAAAAAAATATATAAATCAAATAAATAGGATTTTATACATATCAAAATGTAATTACTAAATTTAAAAAATGAAATTAGAAATTAAA-----CTTTTTCTAAAAATCTTGTTTTTAGTCTACTTAAAAAAATGTACTTA---GTGTAATTTTATTAATTATTCTAAGTTATATAGAAAATATATATATATATAATTAATTAAGTATATA------ATATATATACTCTTTGTTGTTTGTTATGTACATAATTTAA-----ATAAATAGGATAATATTTAGTAAACAAAACCAATTTAATTTGATCTTGAGATATACATATAAT-----AAAACAGTTTGAATATTCATCATAATTGCATTTTATTTCTTTTCCTAATGGAAAAATTTTTTTCTATTTTTCTACTGAGAAAAGAAATAAAATAATACTTAGAACCAAACTAGCAGACAGATAAGTTAGTATTCGACATAAAATAGCAGCGAGTTCTAATTAATCTTGAGGAGGTCAATACATAAGTTAATGAAAATTTTCCATATTCTAAATATAGAAAAGTTCTTTAAATCCCGGAATTCAAATTATTCCAAGATTTTCTTATTTGTTTGACGCACAAAAAAACTTTTAGAATTTCCCGTAGAAACTGACTTTGCTAAAGAAAAGGCTTCTTCTATTTAACAAATTTCTCTTTAAGCTTGGAAATTCTTTATCTTTAATCTTGGATATAATATGATCTCACCTTTTGTTCTGATTTTTCTATAAAAATTAGACTTTTTTTATTTAGTTTCTCACAAATGCGATTGAGTGTACGGGTAGAAATAAAGATATTTCATTGAATTCGAAATTCAAAACAATTTTTTGGTATATCATTACCATTCAGAGACTACTATTTAAATAGTCATATTGAAG-TAAGTTACTTATGGAAACTCTTTGTTCCATGAAATGTGAATTTTTGCATTATGTAATTCATTATGTAATTCTGAATTGAAATAGAAAAAAAGATCCTTTTCTATTCAATTCCCCAACCCAAGGAAAGAAGAGCCTAAAGAAAAGTGTGTATCTTACACATTGTACATGGAGACTAAAGATTACGTGATTTTTGGTATGAATTTTTTTCTTTTATCGTTCGTCTTAAGACTTCTAAACCGGT----AAAAAAAAGTAAAACCAAATTGCTCCGGATTCTCTTTTTTTATCTTATTCAAATGAATAATTGGAAATTAACGTAATGTATCTATTAATATTATAATAGATGGAAATTCTTATATTTTATTTGCTTTACTTTATGTAATTATGTTAATTGGTGAAAAGATTTTTGAACCTGAAGTA-----AAACCAAATCCGTTTGTATAAAATGAACAAGCCCTGCCCTATGT-ATATATATTATGTATTGTTGTATTTCTAGCAACAGCAGCTCTTTGATTAAGTCAAAAGGGTCTGTGATTCTTTAAATATACATGATTACCCCCGGTAACAAATTTTCGTTGTATATGATGCATACGAAAAAATTAGATTCTTCTTATTCTTGATTCTAATTTTGTCTTTGATCTGAAAGAAAGAATACCGAATTCAATTTTTCTTTATACCTTACACGAGACCTTTTCTATTTCATACTCATGAAAACAAAAATTC---TTTTTTTTAATGAACCCGGGTACTCGAAGAAATTTGAAAAATCTATATTATAGATATATAGAAACTTATGACTTTTTCGAGTTATTGGAATAGCTTATAT-TTTGTTAATAACTGATTTTATTCCGGAATTGGAAAACCCATAGGGCCGTTCTTTTAAGAT-------------------TTAGAGTTTATTTGTTCGAGAAGAATTTTTTTCATAATTTAACATCCCGAATGATCTGTTGAAGATTTTAATTAGATTTAAGTAAATCCATTTATTTTTCTTTTTTATTTTGTAGAAATTTCTTTCACCCC--------ATAGGATAGAGAGGCGAAA-----TATATCTTTTATAATATAAGACTTTTTCCAGATAATTATTTACCTCTCCATAGATACATACATAAAAAATATTATGTACCATTGAGCCAATGACTATTCATGATTCCATATTGAATCAATTCCATACCGGTTCCGCCATTTTCTATAGGAATGAAGATGCTCTTGAATCGACATAGTTTGTTCTGTTCCTGTTAGGAACCTAAT-----TTGTATTGGGTTGGTAAATTTAGGAATAGTACATGATGGAGCTCGAGCAAAACGTATTGATTCA-----TTTATC---GGGGGGGCGAATCTAGGGTTAGTAACAATTAATAAATTAGACTACTTTGTAAGTATATCCTCAATCTAGAAATTTCAATTTTAAATTGAAGGATTCAAATTCCAACAAGTTTGAAATGAAATAAATAAAATTTTTTATATTACATTACAAGGGAATA----AATCGTTCATATTATCTTTCCATAGAAAGAAATAACAAAAAACAAAAGGTATGTTGCTGCCATTTTGAAAAAAAGGGAGGTAAGGATCACCGAAGTAATATCTAAACCTAATGATTTTTAAAAGCAAAGAGAAAGAATTCCGGAACAAGGAAACACTATTTCCAATTGGCTCAATATTTTATTTTTAGTATAATGATGGAGACTAAAAATGGATTCGAGACAAAACAAACAAAAGAGGTTAGAGACGACTCAAGAAATGCCTAA------------ACCTTCGGACTTTTTCAGAATTACCCAACTTGAGTTATGAGTACGAATGATATTTCTTTTTTTCTT---------TTTTTTTTTTATGTAAGTAAAAACAAAAAAACTTAAATCATAGTCTAATTCAAAAATTTTTTAATCTATTTTA-----------------CATTATATACAGAAATATTAA-AATCATTTTTTCTCGACCCGTATGAGGAAAAAACCTCTTATACTTTTCTA--GGGGGGGTTATTTATCTATATCTATCCCCCTCTATCCCCAGTAAAAAGCCCATTTTACTTCTTTACTATATTCTCCTC---TTTTTTTT-----TT-TAAGTGGTTCAAAGAAAATTCAATATCTTTCTTATTCATTTTACTCTTTCACAAATGGACCCGAAGTGAATTATTCACAGCCCATCTCATTTTCCTTGCATTCACAAAGAAAGTCTTCTTTTTGAAAATCTAAAAAATTAGGGAATAGCTCAGTTGTGTAGAGCAGAGGCTTGAAAATCCTTGTGTCACCGGTTCAAATCTGGCTCCTGAATTGTTGGGATAGCTCAGT
>MW009122_tulipifolium
TTACTTGAAATAATAATAGTCAATTCATGTTGAATCGTCTAGATGTAGAT--TCTAGAATCCGATTTAGAATGGATGAATAAAGGTTCTTTTAAACTCTTTTGTTTAAACTAAAGTATTCTTAGAA----TTTTTAATAACACTTAGAAAGATATTTTTTTTTT-GATAAAAAAAAAA-TATAAATTAAATAAATAGGATTTTATACATATCAAAATGTAATTACTAAATTTAATAAATGAAATTAGAAATTAAAAGACTCTTTTTCTAAAAATCTTGTTTTTAGTCTACTT--TTAAATGTACTTA---GTGTAATTTTATTAATTATTCTAAGTTATATACA------GTCTATATATAATTAATTAAT--TATA----ATATATATATACTCTTTGTTGTTTGTTATGTACATAATTTAA-----ATAAATAGGATAATATTTAGTAAACAAAACCAATTTAATTTGATCTTGAGATATATATATAATAAAAAAAAACAGTTTGAATATTCATCATAATTACATTTTATTTCTTTTCCTAATGG-AAAA-------AAAAATTTCTACTGGGAAAAGAAATAAAATAATACTTAGAACCAAACTAGCAGACAGATAAGTTAGTATTCGACATAAAATAGCAGCGAGTTCTAACTAATCTTGAGGAGGTCAATACATAAGTTAATGAAAATTTTTCATATTCTAAATATAGAAAAATTCTTTAAATCACGGAATTCTAATTATTCCAAGATTTTCTTATTTGTTTGACGCACAAAAAAACTTTTCGAATTTCCCGTAGAAACTGACTTTGCTAAAGAAAAGGCTTCTTCTATTTAACAAATTTCTCTTTAAGCTTGGAAATTCTTTATCTTTAATCTTGGATATAATATGATCTCACCTTTTGTTCTGATTTTTCTATAAAAATTAGACTTTTTTTATTTAGTTTCTCACAAATGCGATTGAGTGTACGGGTAGAAATAAAGATATTTCATTGAATTCGAAATTCAAAACAATTTTTTGGTATATCATTACCATTCAGAGACTACTATTTAAATAGTCATATTGAAG-TAAGTTACTTATGGAAACTCTTTGTTCCATGAAATGTGAATTTTCGCATTATGTAATTCATTATGTAATTCTGAATTGAAATAGAAAAAAAGATCCTTTTCTATTCAATTCCCCAACCCAAGGAAAGAAGAGCCTAAAGAAAAGTGTGTATCTTACACATTGTACATGGAGACTAAAGATTACGTGATTTTTGGTATGAATTTTTTTCTTTTATCGTTCGTCTTAAGACTTCTAAACCGGT----AAAAAAAAGTAAAACCAAATTGCTCCGGATTCTCTTTTTTTATCTTATTCAAATGAATAATTGGAAATTAACGTAATGTATCTATTAATATTATAATAGATGGAAATTCTTATATTTTATTTGCTTTACTTTATGTAATTATGTTAATTGGTGAAAAGATTTTTGAACCTGAAGTA-----AAACCAAATCCGTTTGTATAAAATGAACAAGCCCTGCCCTATGT-ATATATATTATGTATTGTTGTATTTCTAGCAACAGCAGCTCTTTGATTAAGTCAAAAGGGTCTGTGATTCTTTAAATATACATGATTACCCCCGGTAACAAATTTTCGTTGTATATGATGCATACGAAAAAATTAGATTCTTCTTATTCTTGATTCTAATTTTGTCTTTGATCTGAAAGAAAGAATACCGAATTCAATTTTTCTTTATACCTTACACGAGACCTTTTCTATTTCATACTCATGAAAACAAAAATTC---TTTTTTTTAATGAACCCGGGTACTCGAAGAAATTTGAAAAATCTATATTATAGATATATAGAAACTTATGACTTTTTCGAGTTATTGGAATAGCTTATAT-TTTGTTAATAACTGATTTTATTCCGGAATTGGAAAACCCATAGGGCCGTTCTTTTAAGAT-------------------TTAGAGTTTATTTGTTCGAGAAGAATTTTTTTCATAATTTAACATCCCGAATGATCTGTTGAAGATTTTAATTAGATTTAAGTAAATCCATTTATTTTTCTTTTTTATTTTGTAGAAATTTCTTTCACCCC--------ATAGGATAGAGAGGCGAAA-----TATATCTTTTATAATATAAGACTTTTTCCAGATAATTATTTACCTCTCCATAGATACATACATAAAAAATATTATGTACCATTGAGCCAATGACTATTCATGATTCCATATTGAATCAATTCCATACCGGTTCCGCCATTTTCTATAGGAATGAAGATGCTCTTGAATCGACATAGTTTGTTCTGTTCCTGTTAGGAACCTAAT-----TTGTATTGGGTTGGTAAA-TTAGGAATAGTACATGATGGAGCTCGAGCAAAACGTATTGATTCA-----TTTATC---GGGGGGGCGAATCTAGGGTTAGTAACAATTAATAAATTAGACTACTTTGTAAGTATATCCTCAATCTAGAAATTTCAATTTCAAATTGAAGGATTCAAATTCCAACAAGTTTGAAATGAAATAAATCAAATTTTTTATATTACATTACAAGGGAATA----AATCGTTCATATTATCTTTCCATAGAAAGAAATAACAAAAAACAAAAGGTATGTTGCTGCCATTTTG-AAAAAAGCGAGGTAAGGATCACCGAAGTAATATCTAAACCTAATGATTTTTAAAAGCAAAGAGAAAGAATTCCGGAACAAGGAAACACTATTTTCAATTGGCTCAATATTTTATTTTTAGTATAATGATGGAGACTAAAAATGGATTCGAGACGAAACAAACAAAAGAGGTTAGAGACGACTCAAGAAATGCCTAAGG------ATTTACCTTCGGACTTTTTCAGAATTACCCAACTTGAGTTATGAGTACGAATGATATTTCTTTTTT-------------------TTTTATGTAAGTAAGAACAAAAAAACTTAAATCATAGTCTAATTCATAAATTTTTTAATCCATTTTA-----------------CATTATATACAGAAATATTAG-AATCATTTTTTCTCGAGCCGTATGAGGAGAAAACCTCTTATACGTTTCTA--GGGGGGGTTATTTATCTATATCTATCCCCCTCTATCCCCAGTAAAAAGCCCATTTTACTTCTTTACTATATTCTCCTC---TTTTTTTT-----TTATAAGTGGTTCAAAGAAAATTCAATATCTTTCTTATTCATTTTACTCTTTCACAAATGGACCCGAAGTGAATTATTCACAGCCCATCTCATTTTCCTTGCATTCACAAAGAAAGTCTTCTTTTTGAAAATCTAAAAAATTAGGGAATAGCTCAGTTGTGTAGAGCAGAGGCTTGAAAATCCTTGTGTCACCGGTTCAAATCTGGCTCCTGAATTGTTGGGATAGCTCAGT
>MW009163_koksuense
TTACTTGAAATAATAATAGTCAATTCATGTTGAATCGTCTAGATGTAGAT--TCTAGAATCCGATTTAGAATGGATGAATAAAGGTTCTTTTAAACTCTTTTGTTTAAACTAAAGTATTCTTAGAATTTTTTTTTTATAACACTTAGAAAGATAT--------------AAAAAAAAAATCTAAATTAAATAAATAGGATTTTATACATATCAAAATGTAATTATTAAATTAAATAAATGAAATTAGAAATTAAAAGACTCTTTTTCTAAAAATATTGTTTTTAGTCTACTT--TTAAATGTACTTA---GTGTAATTTTATTAATTATTCTAAGTTATATACA------GTCTATATATAATTAATTAAT--TATA----ATATATATATACTCTTTGTTGTTTGTTATGTACATAATTTAA-----AT--ATAGGATAATATTTAGTAAACAAAACCAATTTTTTTTGATCTTGAGATATACATATAATAAAACAAAACAGTTTGAATATTCATCATAATTGCATTTTATTTCTTTTCCTAATGG-AAAA-------AAATTTTTCTACTGGGAAAAGAAATAAAATAATACTTAGAACCAAACTAGCAGACAGATAAGTTAGTATTCGACATAAAATAGCAGCGAGTTTTAACTAATCTTGAGGAGGTCAATACATAAGTTAATGAAAATTTTTCATATTCTAAATATAGAAAAGTTCTTTAAATCACGCAATTCAAATTATTCCAAGATTTTCTTATTTGTTTGACGCACAAAAAAACTTTTAGAATTTCCCGTAGAAACTGACTTTGCTAAAGAAAAGGCTTCTTCTCTTTAACAAATTTCTCTTTAAGCTTGGAAATTCTTTATCTTTAATCTTGGATATAATATGATCTCACCTTTTGTTCTGATTTTTCTATAAAAATTAGACTTTTTTTATTTCGTTTCTCACAAATGCGATTGAGTGTACGGGTAGAAATAAAGAGATTTCATTGAATTCGAAATTCAAAACAATTTTTGGGTATATCATTACCATTCAGAGACTACTATTTAAATAGTCATATTGAAG-TAAGTTACTTATGGAAACTCTTTGTTCCATGAAATGTGAATTTTCGCATTATGTAATTCATTATGTAATTCTGAATTGAAATAGAAAAAAAGATCCTTTTCTATTCAATTCCCCAACCCAAGGAAAGAA-AGCCTAAAGCAAAGTGTGTATCTTACACACTGTACATGGAGACTAAAGATTACGTGATTCTTGGTATGAATTTTTTTCTTTTATCGTTCGTCTTAAGACTTCTAAACCGGT----AAAAAAAAGTAAAACCAAATTGCTCCGGATTCTCTTTTTTTATCTTATTCAAATGAATAATTGGAAATTAACGTAATTTATCTATTAATATTA-AATAGATGGAAATTCTTATATTTTATTTGCTTTACTTTATGTAATTATG-TAATTGGTGAAAAGATTTTTGAACCTGAAGTAAAACCAAACCAAATCCGTTTGTATAAAATGAACAAGCCCTGCCCTATGT-ATATATATTATGTATTGTTGTATTTC-ATCAACAGCAGCTCTTTGATTAAGTCAAAAGGGTCTGTGATTCTTTAAATATACATGATTACCCCCGGTAACAAATTGTCGTTGTATATGATGCATACGAAAAAATTAGATTCTTCTTATTCTTGATTCTAATTTTGTCTTTGATCTGAAAGAAAGAATACCGAATTCAATTTTTCTTTATACCTTACACGAGACCTTTTCTATTTCATACTCATGAAAACAAAAGCTC---TTTTTTTTTATGAACCTGGGTACTCGAAGAAATTTGAAAAATCTATATTATAGATATATAGAAACTTATGACTTTTTCGAGTTATTGGAATAGCTTATAT-TTTGTTAATAACTGATTTTATTCCGGAATTGGAAAACCCATAGGGCCGTTCTTTTAAGAT-------------------TTAGAGTTTATTTGTTCGAGAAGAATTTTTTTCATAATTTAACATCCCGAATGATCTGTTGAAGATTTTAATTAGATTTAAGTAAATCCATTTATTTTTCTTTTTTATTTTGTAGAAATTTCTTTCACCCC--------ATAGGATAGAGAGGCGAAA-----TATATCTTTTATAATATAAGACTTTTTCCAGATAATTATTTACCTCTCCATAGATACATACATAAAAAATATTATGTACCATTGAGCCAATGACTATTCATGATTCCATATTGAATCAATTCCATACCGGTTCCGCCATTTTCTATAGGAATGAAGATGCTCTTGAATCGACATAGTTTGTTCTGTTCCTGTTAGGAACCTAAT-----TTGTATTGGGTTGGTAAATTTAGGAATAGTACATGATGGAGCTCGAGCAAAACGTATTGATTCA-----TTTATC---GGGGGGGCGAATCTAGGGTTAGTAACAATTAATAAATTAGACTACTTTGTAAGTATATCCTCAATCTAGAAATTTCAATTTAAAATTGAAGGATTCAAATTCCAACAAGTTTGAAATGAAATAAATAAAATTTTTTATATTACATTACAAGGGAATA----AATCGTTCATATTATCTTTCCATAGAAAGAAATAACAAAAAACAAAAGGTATGTTGCTGCCATTTTGAAAAAAAGGGAGGTAAGGATCACCGAAGTAATATCTAAACCTAATGATTTTTAAAAGCAAAGAGAAAGAATTCCGGAACAAGGAAACACTATTTCCAATTGGCTCAATATTTTATTTTTAGTATAATGATGGAGACTAAAAATGGATTCGAGACAAAACAAACAAAAGAGGTTAGAGACGACTCAAGAAATGCCTAA------------CCCTTCGGACTTTTTCAGAATTACCCAACTTGAGTTATGAGTACGAATGATATTTCTTTTTTTCTT------------TTTTTTTATGTAAGTAAGAACAAAAAAACTTAAATCATAGTCTAATTCATAAATTTTTTAATCTATTTTA-----------------CATTATATACAGAAATATTAGAATTCATTTTTTCTCGAGCCGTATGAGGAGAAAACCTCTTATACGTTTCTA--GGGGGGGTTATTTATCTATATCTATCCCCCTCTATCCCCAGTAAAAAGCCCATTTTACTTCTTTACTATATTCTCCTC---TTTTTTTT-----TT--TAGTGGTTCAAAGAAAATTCAATATCTTTCTTATTCATTTTACTCTTTCACAAATGGACCCGAAGTGAATTATTCACAGCCCATCTCATTTTCCTTGCATTCACAAAGAAAGTCTTCTTTTTGAAAATCTAAAAAATTAGGGAATAGCTCAGTTGTGTAGAGCAGAGGCTTGAAAATCCTTGTGTCACCGGTTCAAATCTGGCTCCTGAATTGTTGGGATAGCTCAGT
>PP908915_Allium_oreophilum
TTACTTGAAATAATAATAGTCAATTCATGTTGAATCGTCTAGATGTAGATACTCTAGGAAACA--TTAGAATGGATGAATAAAGGTTCTTTTAAACTCTTTTGTTTAAACTAAAGTATTCTTTGAA----TTTTTAATAACACTTAGAAAGATATTTATTTTTT-GATAAAAAAA------TAAATTAAAT-AATA-GATTTTATACATATCAAAATGTAATTACTAAATTTAATAAATGAAATTAGAAATTTAAAGACTCTTTTTCTAAAAATCTTGCTTTTAGTCTACTT--TTAAATGTACTTA---GTGTAATTTTATTAATTATTCTA------ATATAGAATATATATATATATAATTAATTAATTATATAATATATATATATATACTCTTTGTTGGTTGTTATGTACATAATTTAA-----AT--ATAGGATAATATTTAGTAAACAAAACCAATTTTATTTGATCTTGAGATATACATATAATAAAACAAAACAGTTTGAATATTCATCATAATTGCATTTTATTTCTTTTCCTAATGG-AAAA-------AAATTTTTCTACTGAGAAAAGAAATAAAATAATACTTAGAACCAAACTAGCAGACAGATAAGTTAGTGTTCGACATAAAATAGCAGCGAGTTCTAACTAATCTTGAGGAGGTCAATACATA----AATGAAAATTTTTCATATTCTAAATATAGAAGAGTTCTTTAAATCACGTAATTCAAATTATTCCAAGATTTTCTTATTTGTTTGACGCACAAAAAAACTTTTCGAATTTCCCGTAGAAACTGACTTTGCTAAAGAAAAGGCTTCTTCTCTTTAACAAATTTCTCTTT-AGCTTGGAAATTCTTT-TCTTTAATCTTGGATATGATGTGATCTCACCTTTTGTTCTAATTTTTCTATAAAAATTAGAC-TTTTTTATTTAGTTTCTCACAAATGCGATTGAGTGTACGGGTAGAAATAAAGATATTTCATTGAATTCGAAATTCAAAACAATTTGGGGGTATATCATTACCATTCGGAGACTACTATTTAAATAGTCATATTGAAG-TAAGTTACTTATGGAAACTCTTTGTTCCATGAAATGTGAATTCTCGCATTATGTAATTCATTATGTAATTCTGAATTGAAATAGAAAAAAAGATCCTTTTCTATTCAATTCCCCAACCCAAGGAAAGAA-AGCCTAAAGAAAAGTGTCTATCTTACACACTGTACATGGAGACTAAAGATTACGTGATTTTTGGTATGAATTTTTTTCTTTTATCGTTCGTCTTAAGACTTCTAAACCGGT--AAAAAAAAAAGTAAAACCAAATTGCTCCGGATTCTCTTTTTTTATCTTATTCAAATGAATAATTGGAAATTAACGTAATTTATCTATTAATATTA-AATAGATGGAAATTCTTATATTTCATTTGCTTTACTTTATGTAATTATG-TAATTGGTGAAAAGATTTTTGAACCTGAAGTA-----AAACCAAATCCGTTTGTATAAAATGAACAAGCCCTGCCCTATGT-ATATATATTATGTATTGTTGTATTTC-AGCAACAGCAGCTCTTTGATTAAGTCAAAAGGGTCTGTGATTCTTTAAATATACATGATTATCCCCGGTAACAAATTTTCGTTGTATATGATGCATACGAAAAAATTAGATTCTTCTTATTCTTGATTCTAATTCTTTCTTTCATCTGAAAGAAAGAATACCGGATTCAATTTTACTTTATACCTTACACGAGACCTTTTCTATTTCATACTCATGAAAACAAAAACTC----TTTTTTTTATGAACCTGGGTACTCGAAGAAATTTTTAAAATCTATATTATATATATATAGAAACTTATGACTTTGTCGAGTTATTGGAATAGCTTCTATATTTGTTAATAACTAATTTTATTCCGGAATTGGAAAACCCATAGGACCGTTCTTTTAAGAT-------------------TTAGAGTTTATTTGTTCGAGAAGAATTTTTTTCATAATTTAACATCCCGAATGATCTGTTGAAGGTTTTAATTAGATTAAAGTAAATCCATTTATTTTTCTTTTTTATTTTTTAGAAATTTATTTCACCCC--------GTAGGATAGAGGGGCGAAATAACTTAAATCTTTTATAATATAAGACTTTTTCCAGATAATTATTTACCTCTCCATAGATACATACATAAAAAATATTATGTACCATTGAGCCAATGACTATTCATGATTCCATATTGAATCAATTCCATACCGGTTCCGCCATTTTCTATAGGAATGAAGATGCTCTTGAATCGACATAGTTTGTTCTGTTCCTGTTAGGAACCTAAT-----TTGTATTGGGTTGGTAAA--TAGGAATAGTACATGATGGAGCTCGAGCAAAACGTATTGATTCA-----TTTATC---GGGGGGGCGAATCTAGGGTTAGTAACAATTAATAAATTAGACTACTTTGTAAGTATATCCCCAATATAGAAATTTCAATTTCAAATCGAAGGATTCAAATTCCAACAAGTTCGAAATGAAATAAATAACA-TTTTTATATTACATTACAAGGGAATA----AATCGTTCATATTATCTTTCCATAGAACGAAATAATAAAAAACAAAAGGTATGTTGCTGCCATTTTG-AAAAAAGGGAGGTAAGGATCACCGAAGTAATATCTAAACCTAATGATTTTTAAAAGCAAAGAGAAAGAATTCCGGAACAAGGAAATACTATTTTCAATTGGCTCAATATTTTCTTTTTAGTATAATGATGGAGACTAAAAATAGATTCGAGACGAAACAAACAAAAGAGGTTAGAGACGACTCAAGAAATGCCTAAGG------ATTTACCTTCGGACTTTTTCAGAATTACCCAACTTGAGTTATGAGTACGAATGATATTTCTTTTTTTCT----------------TTTTATGTAAGTAAGAACAAAAAAACTTAAATCATAGTCTAATTCATAAATTTTTTAATCTATTTTA-----------------CATTATATACAGAAATATTCG-AATCATTTTTTCTCGAGCCGTATGAGGAGAAAACCTCTTATACGTTTCTA--GGGGGGGTTATTTATCTATATCTATCCCCCTCTATCCCCAGTAAAAAGCCCATTTTACTTCTTTACTATATTCTCCTC---TTTTTTTTT----TTCTAAGTGGTTCAAAGAAAATTCAATATCTTTCTTATTCATTTTACTCTTTCACAAATGGACCCGAAGTGAATTATTCACAGCCCATCTCATTTTCCTTGCATTCACAAAGAAAGTCTTTTTTGTGAAAATTGAAAAAATTAGGGAATAGCTCAGTTGTGTAGAGCAGAGGCTTGAAAATCCTTGTGTCACCGGTTCAAATCTGGCTCCTGAATTGTTGGGATAGCTCAGT
>PP908890_platystemon
TTACTTGAAATAATAATAGTCAATTCATGTTGAATCGTCTAGATGTAGATACTCTAGGAAACA--TTAGAATGGATGAATAAAGGTTCTTTTAAACTCTTTTGTTTAAACTAAAGTATTCTTTGAA----TTTTTAATAACACTTAGAAAGATATTTATTTTTT-GATAAAAAAA------TAAATTAAATAAATA-GATTTTATACATATCAAAATGTAATTACTAAATTTAATAAATGAAATTAGAAATTTAAAGACTCTTTTTCTAAAAATCTTGCTTTTAGTCTACTT--TTAAATGTACTTA---GTGTAATTTTATTAATTATTCTA------ATATAGAATATATATATATATAATTAATTAATTATATAATATATATATATATACTCTTTGTTGGTTGTTATGTACATAATTTAA-----AT--ATAGGATAATATTTAGTAAACAAAACCAATTTTATTTGATCTTGAGATATACATATAATAAAACAAAACAGTTTGAATATTCATCATAATTGCATTTTATTTCTTTTCCTAATGG-AAAA-------AAATTTTTCTACTGAGAAAAGAAATAAAATAATACTTAGAACCAAACTAGCAGACAGATAAGTTAGTGTTCGACATAAAATAGCAGCGAGTTCTAACTAATCTTGAGGAGGTCAATACATA----AATGAAAATTTTTCATATTCTAAATATAGAAAAGTTCTTTAAATCACGTAATTCAAATTATTCCAAGATTTTCTTATTTGTTTGACGCACAAAAAAACTTTTCGAATTTCCCGTAGAAACTGACTTTGCTAAAGAAAAGGCTTCGTCTCTTTAACAAATTTCTCTTTAAGCTTGGAAATTCTTT-TCTTTAATCTTGGATATGATGTGATCTCACCTTTTGTTCTAATTTTTCTATAAAAATTAGAC-TTTTTTATTTAGTTTCTCACAAATGCGATTGAGTGTACGGGTAGAAATAAAGATATTTCATTGAATTCGAAATTCAAAACAATTTGGGGGTATATCATTACCATTCGGAGACTACTATTTAAATAGTCATATTGAAG-TAAGTTACTTATGGAAACTCTTTGTTCCATGAAATGTGAATTCTCGCATTATGTAATTCATTATGTAATTCTGAATTGAAATAGAAAAAAAGATCCTTTTCTATTCAATTCCCCAACCCAAGGAAAGAA-AGCCTAAAGAAAAGTGTCTATCTTACACACTGTACATGGAGACTAAAGATTACGTGATTTTTGGTATGAATTTTTTTCTTTTATCGTTCGTCTTAAGACTTCTAAACCGGTAAAAAAAAAAAAGTAAAACCAAATTGCTCCGGATTCTCTTTTTTTATCTTATTCAAATGAATAATTGGAAATTAACGTAATTTATCTATTAATATTA-AATAGATGGAAATTCTTATATTTCATTTGCTTTACTTTATGTAATTATG-TAATTGGTGAAAAGATTTTTGAACCTGAAGTA-----AAACCAAATCCGTTTGTATAAAATGAACAAGCCCTGCCCTATGT-ATATATATTATGTATTGTTGTATTTC-AGCAACAGCAGCTCTTTGATTAAGTCAAAAGGGTCTGTGATTCTTTAAATATACATGATTATCCCCGGTAACAAATTTTCGTTGTATATGATGCATACGAAAAAATTAGATTCTTCTTATTCTTGATTCTAATTCTTTCTTTCATCTGAAAGAAAGAATACCGGATTCAATTTTACTTTATACCTTACACGAGACCTTTTCTATTTCATACTCATGAAAACAAAAACTC----TTTTTTTTATGAACCTGGGTACTCGAAGAAATTTTTAAAATCTATATTATATATATATAGAAACTTATGACTTTGTCGAGTTATTGGAATAGCTTCTATATTTGTTAATAACTAATTTTATTCCGGAATTGGAAAACCCATAGGACCGTTCTTTTAAGAT-------------------TTAGAGTTTATTTGTTCGAGAAGAATTTTTTTCATAATTTAACATCCCGAATGATCTGTTGAAGGTTTTAATTAGATTAAAGTAAATCCATTTATTTTTCTTTTTTATTTTTTAGAAATTTATTTCACCCC--------GTAGGATAGAGGGGCGAAATAACTTAAATCTTTTATAATATAAGACTTTTTCCAGATAATTATTTACCTCTCCATAGATACATACATAAAAAATATTATGTACCATTGAGCCAATGACTATTCATGATTCCATATTGAATCAATTCCATACCGGTTCCGCCATTTTCTATAGGAATGAAGATGCTCTTGAATCGACATAGTTTGTTCTGTTCCTGTTAGGAACCTAAT-----TTGTATTGGGTTGGTAAA--TAGGAATAGTACATGATGGAGCTCGAGCAAAACGTATTGATTCA-----TTTATC---GGGGGGGCGAATCTAGGGTTAGTAACAATTAATAAATTAGACTACTTTGTAAGTATATCCCCAATATAGAAATTTAAATTTCAAATCGAAGGATTCAAATTCCAACAAGTTCGAAATGAAATAAATAACA-TTTTTATATTACATTACAAGGGAATA----AATCGTTCATATTATCTTTCCATAGAACGAAATAATAAAAAACAAAAGGTATGTTGCTGCCATTTTG-AAAAAAGGGAGGTAAGGATCACCGAAGTAATATCTAAACCTAATGATTTTTAAAAGCAAAGAGAAAGAATTCCGGAACAAGGAAATACTATTTTCAATTGGCTCAATATTTTCTTTTTAGTATAATGATGGAGACTAAAAATAGATTCGAGACGAAACAAACAAAAGAGGTTAGAGACGACTCAAGAAATGCCTAAGG------ATTTACCTTCGGACTTTTTCAGAATTACCCAACTTGAGTTATGAGTACGAATGATATTTCTTTTTTTCT----------------TTTTATGTAAGTAAGAACAAAAAAACTTAAATCATAGTCTAATTCATAAATTTTTTAATCTATTTTA-----------------CATTATATACAGAAATATTCG-AATCATTTTTTCTCGAGCCGTATGAGGAGAAAACCTCTTATACGTTTCTAGGGGGGGGGTTATTTATCTATATCTATCCCCCTCTATCCCCAGTAAAAAGCCCATTTTACTTCTTTACTATATTCTCCTC---TTTTTTTTT----TTCTAAGTGGTTCAAAGAAAATTCAATATCTTTCTTATTCATTTTACTCTTTCACAAATGGACCCGAAGTGAATTATTCACAGCCCATCTCATTTTCCTTGCATTCACAAAGAAAGTCTTTTTTGTGAAAATTGAAAAAATTAGGGAATAGCTCAGTTGTGTAGAGCAGAGGCTTGAAAATCCTTGTGTCACCGGTTCAAATCTGGCTCCTGAATTGTTGGGATAGCTCAGT
>PP908904_aksuzhabaglense
TTACTTGAAATAATAATAGTCAATTCATGTTGAATCGTCTAGATGTAGATACTCTAGGAAACA--TTAGAATGGATGAATAAAGGTTCTTTTAAACTCTTTTGTTTAAACTAAAGTATTCTTTGAA----TTTTTAATAACACTTAGAAAGATATTTATTTTTT-GATAAAAAAA------TAAATTAAATAAATA-GATTTTATACATATCAAAATGTAATTACTAAATTTAATAAATGAAATTAGAAATTTAAAGACTCTTTTTCTAAAAATCTTGCTTTTAGTCTACTT--TTAAATGTACTTA---GTGTAATTTTATTAATTATTCTA------ATATAGAATATATATATATATAATTAATTAATTATATAATATATATATATATACTCTTTGTTGGTTGTTATGTACATAATTTAA-----AT--ATAGGATAATATTTAGTAAACAAAACCAATTTTATTTGATCTTGAGATATACATATAATAAAACAAAACAGTTTGAATATTCATCATAATTGCATTTTATTTCTTTTCCTAATGG-AAAA-------AAATTTTTCTACTGAGAAAAGAAATAAAATAATACTTAGAACCAAACTAGCAGACAGATAAGTTAGTGTTCGACATAAAATAGCAGCGAGTTCTAACTAATCTTGAGGAGGTCAATACATA----AATGAAAATTTTTCATATTCTAAATATAGAAAAGTTCTTTAAATCACGTAATTCAAATTATTCCAAGATTTTCTTATTTGTTTGACGCACAAAAAAACTTTTCGAATTTCCCGTAGAAACTGACTTTGCTAAAGAAAAGGCTTCGTCTCTTTAACAAATTTCTCTTTAAGCTTGGAAATTCTTT-TCTTTAATCTTGGATATGATGTGATCTCACCTTTTGTTCTAATTTTTCTATAAAAATTAGAC-TTTTTTATTTAGTTTCTCACAAATGCGATTGAGTGTACGGGTAGAAATAAAGATATTTCATTGAATTCGAAATTCAAAACAATTTGGGGGTATATCATTACCATTCGGAGACTACTATTTAAATAGTCATATTGAAG-TAAGTTACTTATGGAAACTCTTTGTTCCATGAAATGTGAATTCTCGCATTATGTAATTCATTATGTAATTCTGAATTGAAATAGAAAAAAAGATCCTTTTCTATTCAATTCCCCAACCCAAGGAAAGAA-AGCCTAAAGAAAAGTGTCTATCTTACACACTGTACATGGAGACTAAAGATTACGTGATTTTTGGTATGAATTTTTTTCTTTTATCGTTCGTCTTAAGACTTCTAAACCGGT--AAAAAAAAAAGTAAAACCAAATTGCTCCGGATTCTCTTTTTTTATCTTATTCAAATGAATAATTGGAAATTAACGTAATTTATCTATTAATATTA-AATAGATGGAAATTCTTATATTTCATTTGCTTTACTTTATGTAATTATG-TAATTGGTGAAAAGATTTTTGAACCTGAAGTA-----AAACCAAATCCGTTTGTATAAAATGAACAAGCCCTGCCCTATGT-ATATATATTATGTATTGTTGTATTTC-AGCAACAGCAGCTCTTTGATTAAGTCAAAAGGGTCTGTGATTCTTTAAATATACATGATTATCCCCGGTAACAAATTTTCGTTGTATATGATGCATACGAAAAAATTAGATTCTTCTTATTCTTGATTCTAATTCTTTCTTTCATCTGAAAGAAAGAATACCGGATTCAATTTTACTTTATACCTTACACGAGACCTTTTCTATTTCATACTCATGAAAACAAAAACTC----TTTTTTTTATGAACCTGGGTACTCGAAGAAATTTTTAAAATCTATATTATATATATATAGAAACTTATGACTTTGTCGAGTTATTGGAATAGCTTCTATATTTGTTAATAACTAATTTTATTCCGGAATTGGAAAACCCATAGGACCGTTCTTTTAAGAT-------------------TTAGAGTTTATTTGTTCGAGAAGAATTTTTTTCATAATTTAACATCCCGAATGATCTGTTGAAGGTTTTAATTAGATTAAAGTAAATCCATTTATTTTTCTTTTTTATTTTTTAGAAATTTATTTCACCCC--------GTAGGATAGAGGGGCGAAATAACTTAAATCTTTTATAATATAAGACTTTTTCCAGATAATTATTTACCTCTCCATAGATACATACATAAAAAATATTATGTACCATTGAGCCAATGACTATTCATGATTCCATATTGAATCAATTCCATACCGGTTCCGCCATTTTCTATAGGAATGAAGATGCTCTTGAATCGACATAGTTTGTTCTGTTCCTGTTAGGAACCTAATTTGTATTGTATTGGGTTGGTAAA--TAGGAATAGTACATGATGGAGCTCGAGCAAAACGTATTGATTCA-----TTTATC---GGGGGGGCGAATCTAGGGTTAGTAACAATTAATAAATTAGACTACTTTGTAAGTATATCCCCAATATAGAAATTTCAATTTCAAATCGAAGGATTCAAATTCCAACAAGTTCGAAATGAAATAAATAACA-TTTTTATATTACATTACAAGGGAATA----AATCGTTCATATTATCTTTCCATAGAACGAAATAATAAAAAACAAAAGGTATGTTGCTGCCATTTTG-AAAAAAGGGAGGTAAGGATCACCGAAGTAATATCTAAACCTAATGATTTTTAAAAGCAAAGAGAAAGAATTCCGGAACAAGGAAATACTATTTTCAATTGGCTCAATATTTTCTTTTTAGTATAATGATGGAGACTAAAAATAGATTCGAGACGAAACAAACAAAAGAGGTTAGAGACGACTCAAGAAATGCCTAAGG------ATTTACCTTCGGACTTTTTCAGAATTACCCAACTTGAGTTATGAGTACGAATGATATTTCTTTTTTTCTT----------------TTTATGTAAGTAAGAACAAAAAAACTTAAATCATAGTCTAATTCATAAATTTTTTAATCTATTTTA-----------------CATTATATACAGAAATATTCG-AATCATTTTTTCTCGAGCCGTATGAGGAGAAAACCTCTTATACGTTTCTA-GGGGGGGGTTATTTATCTATATCTATCCCCCTCTATCCCCAGTAAAAAGCCCATTTTACTTCTTTACTATATTCTCCTC---TTTTTTTTT-----TCTAAGTGGTTCAAAGAAAATTCAATATCTTTCTTATTCATTTTACTCTTTCACAAATGGACCCGAAGTGAATTATTCACAGCCCATCTCATTTTCCTTGCATTCACAAAGAAAGTCTTTTTTGTGAAAATCGAAAAAATTAGGGAATAGCTCAGTTGTGTAGAGCAGAGGCTTGAAAATCCTTGTGTCACCGGTTCAAATCTGGCTCCTGAATTGTTGGGATAGCTCAGT
>PP908911_ostrowskianum
TTACTTGAAATAATAATAGTCAATTCATGTTGAATCGTCTAGATGTAGATACTCTAGGAAACA--TTAGAATGGATGAATAAAGGTTCTTTTAAACTCTTTTGTTTAAACTAAAGTATTCTTTGAA----TTTTTAATAACACTTAGAAAGATATTTATTTTTT-GATAAAAAAA------TAAATTAAATAAATA-GATTTTATACATATCAAAATGTAATTACTAAATTTAATAAATGAAATTAGAAATTTAAAGACTCTTTTTCTAAAAATCTTGCTTTTAGTCTACTT--TTAAATGTACTTA---GTGTAATTTTATTAATTATTCTA------ATATAGAATATATATATATATAATTAATTAATTATATAATATATATATATATACTCTTTGTTGGTTGTTATGTACATAATTTAA-----AT--ATAGGATAATATTTAGTAAACAAAACCAATTTTATTTGATCTTGAGATATACATATAATAAAACAAAACAGTTTGAATATTCATCATAATTGCATTTTATTTCTTTTCCTAATGG-AAAA-------AAATTTTTCTACTGAGAAAAGAAATAAAATAATACTTAGAACCAAACTAGCAGACAGATAAGTTAGTGTTCGACATAAAATAGCAGCGAGTTCTAACTAATCTTGAGGAGGTCAATACATA----AATGAAAATTTTTCATATTCTAAATATAGAAGAGTTCTTTAAATCACGTAATTCAAATTATTCCAAGATTTTCTTATTTGTTTGACGCACAAAAAAACTTTTCGAATTTCCCGTAGAAACTGACTTTGCTAAAGAAAAGGCTTCTTCTCTTTAACAAATTTCTCTTTA-GCTTGGAAATTCTTT-TCTTTAATCTTGGATATGATGTGATCTCACCTTTTGTTCTAATTTTTCTATAAAAATTAGAC-TTTTTTATTTAGTTTGTTACAATTGCGATTGAGTGCTCGGAGAGAAATAAAGATATTTCATTGAATTCGAAATTCAAAACAATTTGGGGGTATATCATTACCATTCGGAGACTACTATTTAAATAGTCATATTGAAG-TAAGTTACTTATGGAAACTCTTTGTTCCATGAAATGTGAATTCTCGCATTATGTAATTC------------TGAATTGAAATAGAAAAAAAGATCCTTTTCTATTCAATTCCCCAACCCAAGGAAAGAA-AGCCTAAAGAAAAGTGTCTATCTTACACACTGTACATGGAGACTAAAGATTACGTGATTTTTGGTATGAATTTTTTTCTTTTATCGTTCGTCTTAAGACTTCTAAACCGGT-AAAAAAAAAAAGTAAAACCAAATTGCTCCGGATTCTCTTTTTTTATCTTATTCAAATGAATAATTGGAAATTAACGTAATTTATCTATTAATATTA-AATAGATGGAAATTCTTATATTTCATTTGCTTTACTTTATGTAATTATG-TAATTGGTGAAAAGATTTTTGAACCTGAAGTA-----AAACCAAATCCGTTTGTATAAAATGAACAAGCCCTGCCCTATGT-ATATATATTATGTATTGTTGTATTTC-AGCAACAGCAGCTCTTTGATTAAGTCAAAAGGGTCTGTGATTCTTTAAATATACATGATTATCCCCGGTAACAAATTTTCGTTGTATATGATGCATACGAAAAAATTAGATTCTTCTTATTCTTGATTCTAATTCTTTCTTTCAGATGAAAGAAAGAATACCGGATTCAATTTTACTTTATACCTTACACGAGACCTTTTCTATTTCATACTCATGAAAACAAAAACTC----TTTTTTTTATGAACCTGGGTACTCGAAGAAATTTTAAAAATCTATATTATATATATATAGAAACTTATGACTTTGTCGAGTTATTGGAATAGCTTCTATATTTGTTAATAACTAATTTTATTCCGGAATTGGAAAACCCATAGGACCGTTCTTTTAAGAT-------------------TTAGAGTTTATTTGTTCGAGAAGAATTTTTTTCATAATTTAACATCCCGAATGATCTGTTGAAGGTTTTAATTAGATTAAAGTAAATCCATTTATTTTTCTTTTTTATTTTTTAGAAATTTATTTCACCCC--------GTAGGATAGAGGGGCGAAATAACTTAAATCTTTTATAATATAAGACTTTTTCCAGATAATTATTTACCTCTCCATAGATACATACATAAAAAATATTATGTACCATTGAGCCAATGACTATTCATGATTCCATATTGAATCAATTCCATACCGGTTCCGCCATTTTCTATAGGAATGAAGATGCTCTTGAATCGACATAGTTTGTTCTGTTCCTGTTAGGAACCTAAT-----TTGTATTGGGTTGGTAAA--TAGGAATAGTACATGATGGAGCTCGAGCAAAACGTATTGATTCA-----TTTATC---GGGGGGGCGAATCTAGGGTTAGTAACAATTAATAAATTAGACTACTTTGTAAGTATATCCCCAATATAGAAATTTCAATTTCAAATCGAAGGATTCAAATTCCAACAAGTTCGAAATGAAATAAATAACA-TTTTTATATTACATTACAAGGGAATA----AATCGTTCATATTATCTTTCCATAGAACGAAATAATAAAAAACAAAAGGTATGTTGCTGCCATTTTG-AAAAAAGGGAGGTAAGGATCACCGAAGTAATATCTAAACCTAATGATTTTTAAAAGCAAAGAGAAAGAATTCCGGAACAAGGAAATACTATTTTCAATTGGCTCAATATTTTCTTTTTAGTATAATGATGGAGACTAAAAATAGATTCGAGACGAAACAAACAAAAGAGGTTAGAGACGACTCAAGAAATGCCTAAGG------ATTTACCTTCGGACTTTTTCAGAATTACCCAACTTGAGTTATGAGTACGAATGATATTTCTTTTTTTC----------------TTTTTATGTAAGTAAGAACAAAAAAACTTAAATCATAGTCTAATTCATAAATTTTTTAATCTATTTTA-----------------CATTATATACAGAAATATTCA-AATAATTTTTTCTCGAGCCGTATGAGGAGAAAACCTCTTATACGTTTCTA--AGGGGGGTTATTTATCTATATCTATCCCCCTCTATCCCCAGTAAAAAGCCCATTTTACTTCTTTACTATATTCTCCTC---TTTTTTTTT----TTCTAAGTGGTTCAAAGAAAATTCAATATCTTTCTTATTCATTTTACTCTTTCACAAATGGACCCGAAGTGAATTATTCACAGCCCATCTCATTTTCCTTGCATTCACAAAGAAAGTCTTTTTTGTGAAAATTGAAAAAATTAGGGAATAGCTCAGTTGTGTAGAGCAGAGGCTTGAAAATCCTTGTGTCACCGGTTCAAATCTGGCTCCTGAATTGTTGGGATAGCTCAGT
>PP908916_Allium_kujukense
TTACTTGAAATAATAATAGTCAATTCATGTTGAATCGTCTAGATGTAGATACTTTAGGAAACA--TTAGAATGGATGAATAAAGGTTCTTTTAAACTCTTTTGTTTAAACTAAAGTATTCTTTGAA----TTTTTAATAACACTTAGAAAGATATATTTTATAT----TTTTTTATAAAAATAAAAAAAATAAATA-GATTTTATACATATCAAAATGTAATTACTAAATTTAATAAATAATAAATGAAATTAAAAGAC------TCTAAAAATCTTGCTTTTAGTCTACTT--TTAAATGTACTTATACTTAGAATTTTATTAATTATTCTAA-----ATATAGAAAATATATATAATTAATTATATA------------ATAACTAATAACTCTTTGTTGTTTGTTATGTACATAATTTAAAATTTAAATATAGGATAATATTTAGTAAATAAAACCAATTTTATTTGATCTTGAGATATACATAAAAAAA---AAAACAGTTTGAATATTCATCATAATTGCATTTTATTTCTTTTCCTAATGGAAAAA-------AATTTTTTCTACTGGGAAAAG-----AAATAATACTTAGAACCAAACTAGCAGACAGATAAGTTAGTATTCGACATAAAATAGCAGCGAGTTCTAACGAATCTTGAGGA-GTCAATACATAA-------AAAATTTTTCATATTCTAAATATAGAAAAGTTCTTTAAATCACGGAATTAAAATTATTCCAAGATTTTCTTATTTGTTTGACGCACAAAAAAACTTTTTGAATTTCCCGTAGAAACTGACTTTGCTAAAGAAAAGGCTTCTTCTCTTTAACAAAT------------TTGGAAATTCTTT-TCTTTAATCTTGGATATAATGTGATCTCACCTTTTGTTCTGATTTTTCTATAAAAATTAGAC-TTTTTTATTTAGTTTCTCACAAATGCGATTGAGTGTACGAGTAGAAATAAAGATATTTCATTGAATTCGAAATTAAAAACAATTTTTGGGTATATCATTACCATTCGGAGACTACTATTTAAATAGTCATATTGAAGTTAAGTTACTTATGGAAATTCTTTGTTCCATGAAATGTGAATTCTCGCATTATGTAATTC-------TATTCTGAATTGAAATAGAAAAAAAGATCCTTTTCTATTCAATTCCCCAACCCAAGGAAAGAA-AGCCTAAAGAAAAGTGTATATCTTACACACTGTACATGGAGACTAAAGATTACGTGATTTTTGGTAT---------------------------------------------------------------------------------------------------------------------------------------------------------------------------------------------------------------------------------------------------------------------------------------------------------------------------------------------------------------------------------------------------------------------------------------------------------------------------------------------------------------------------------------------------------------------------------------------------------------------------------------------------------------------------------------------------------------------------------------------------------------AAATTTTTTTCATAATTTAACATCCCGAATGATCTGTTGAAGGTTTTAATTAGATTAAAGTAAATCCATTTATTTTTCTTTTTTATTTTGTAGAAATTTATTTCACCCCATAGGATAATAGGATAGAGGGGCGAAATAACTTAAATCTTTTATAATATAAGACTTTTTCCAGATAATTATTTACCTCTCCATAGATACATACATAAAAAATATTATGTACCATTGAGCCAATGACTATTCATGATTCCATATTGAATCAATTCCATACCGGTTCCGCCATTTTCTATAGGAATGAAGATGCTCTTGAATCGACATAGTTTGTTCTGTTCCTGTTAGGAACCTAAT-----TTGTATTGGGTTGGTAAA--TAGGAATAGTACATGATGGAGCTCGAGCAAAACGTATTGATTCATTATTTTTATTGGGGGGGGGGCGAATCTAGGGTTAGTAACAATTAATAAATTAGACTACTTTGTAAGTATATCC-CAATATAGAAATTTC------AAATTGAAGGATTCAAATTCCAACAAGTTTGAAATGAAATAAATAACATTTTTTAT-----ATTACAAGGGAATAAATTAATCGTTCATATTATCTTTCCATAGAACGAAATAATAAAAAACAAAAGGTATGTTGCTGCCATTTTG-AAAAAAGGGAGGTAAGGATCACCGAAGTAATATCTAAACCTAATGATTTTAAAAAGCAAAGAGAAAGAATTCCGGAACAAGGAAATACTATTTTCAATTGGCTCAATATTTTCTTTTTAGTATAATGATGGAGACTAAAAATAGATTCGAGACGAAACAAACAAAAGAGGTTAGAGACGACTCAAGAAATGCCTAAGGATTTACATTTACCTTCGGACTTTTTCAGAATTACCCAACTTGAGTTATGAGTACGAATGATATTTCTTTTTTTC-----------TTTTTATTTTATGTAAGTAAAAACAAAAAAACTTAAATCATAGTCTAATTCATAAAATTTTTAATCTATTTTA-----------------CATTATATACAGAAATATTCA-AATAATTTTTTCTCGAGCCGTATGAGGAGAAAACCTCTTATACGTTTCTA--AGGGGGGTTATTTATCTATATCTATCCCCCTCTATCCCCAGTAAAAAGCCCATTTTACTTCTTTACTATATTCTCCTC---TTTTTTTTT------CTGAGTGGTTCAAAGAAAATTCAATATCTTTCTTATTCTTTTTACTCT-----AAATGGACCCCAAGTGAATTATTCACAGCCCATCTCATTTTCCTTGCATTCACAAAGAAAGTCTTCTTTGTGAAAATCGAAAAAATTAGGGAATAGCTCAGTTATGTAGAGCAGAGGCTTGAAAATCCTTGTGTCACCGGTTCAAATCTGGCTCCTGAATTGTTGGGATAGCTCAGT
