# Supplementary material for: Phylogeny and Taxonomy of Allium Section Longibidentata (R.M.Fritsch) R.M.Fritsch (A. Subgenus Melanocrommyum): Resurrection of Allium simile Regel
Source: Plants (Basel). 2026 Apr 22;15(9):1289. doi: 10.3390/plants15091289 (PMC13165040; doi:10.3390/plants15091289)
Supplement: Supplementary file 1 [file plants-15-01289-s001.zip › Supplementary S5. ITS_simile_fetisowii.fas]

>Af1_Allium_simile_Kurdai
TCGAGATCATTTTGAATAGAATTAGAAAGTATA-GATTTACCAATCTCAAATACGGTAGTAGTGTTTTATATTTGATCTTTGAGATGGGATTCTCTTT---GCATCCACCCTCTTTTCTTTGAAGTAAAAGATGGAGATGGGAATTATAAGAACGACATGATTCGTTCTGAGGATAGCTGTTGTTGGAGTGTAATGTCTTCTTTTGGTTTTATAGTGTGTTGCTCTACAAGCATTTGAATGACTCTCGGCAATGGATATCTTGGCTCTCGTGTTGACGAAGAACGTAGCGAAATGCGACATTTGGTGTGAATTGTAGAATTCCGCGAACCATCTAATCTTTGAATGCAAGTTGCGCTCGAGACCATTAGGTCGAGGGCACGTATGTTTGGGTGTCATGCATTGCGTCATTATGAACACTAGCCTACTCCAGATAAT-AGATTAGGTAACAGTGGATGTGGAGATTGGCCGTCCGTGCTTTTGTTTTGCGGTTGGTTCAAGTGACGGTTGTTGCTAGGCTTTCACGTGGTGAATGATGAATAGAGTTCAAGCACGAAATCTC----TGTGTACATGACTTCTAGCTGTGTTCTATGATAATTGAAACCATTATCGATGTTTGCACGATTTGTAAGTTCGAATC
>Af4_Allium_simile
TCGAGATCATTTTGAATAGAATTAGAAAGTATA-GATTTACCAATCTCAAATACGGTAGTAGTGTTTTATATTTGATCTTTGAGATGGGATTCTCTTT---GCATCCACCCTCTTTTCTTTGAAGTAAAAGATGGAGATGGGAATTATAAGAACGACATGATTCGTTCTGAGGATAGCTGTTGTTGGAGTGTAATGTCTTCTTTTGGTTTTATAGTGTGTTGCTCTACAAGCATTTGAATGACTCTCGGCAATGGATATCTTGGCTCTCGTGTTGACGAAGAACGTAGCGAAATGCGACATTTGGTGTGAATTGTAGAATTCCGCGAACCATCTAATCTTTGAATGCAAGTTGCGCTCGAGACCATTAGGTCGAGGGCACGTATGTTTGGGTGTCATGCATTGCGTCATTATGAACACTAGCCTACTCCAGATAAT-AGATTAGGTAACAGTGGATGTGGAGATTGGCCGTCCGTGCTTTTGTTTTGCGGTTGGTTCAAGTGACGGTTGTTGCTAGGCTTTCACGTGGTGAATGATGAATAGAGTTCAAGCACGAAATCTC----TGTGTACATGACTTCTAGCTGTGTTCTATGATAATTGAAACCATTATCGATGTTTGCACGATTTGTAAGTTCGAATC
>Af6_Allium_simile
TCGAGATCATTTTGAATAGAATTAGAAAGTATA-GATTTACCAATCTCAAATACGGTAGTAGTGTTTTATATTTGATCTTTGAGATGGGATTCTCTTT---GCATCCACCCTCTTTTCTTTGAAGTAAAAGATGGAGATGGGAATTATAAGAACGACATGATTCGTTCTGAGGATAGCTGTTGTTGGAGTGTAATGTCTTCTTTTGGTTTTATAGTGTGTTGCTCTACAAGCATTTGAATGACTCTCGGCAATGGATATCTTGGCTCTCGTGTTGACGAAGAACGTAGCGAAATGCGACATTTGGTGTGAATTGTAGAATTCCGCGAACCATCTAATCTTTGAATGCAAGTTGCGCTCGAGACCATTAGGTCGAGGGCACGTATGTTTGGGTGTCATGCATTGCGTCATTATGAACACTAGCCTACTCCAGATAAT-AGATTAGGTAACAGTGGATGTGGAGATTGGCCGTCCGTGCTTTTGTTTTGCGGTTGGTTCAAGTGACGGTTGTTGCTAGGCTTTCACGTGGTGAATGATGAATAGAGTTCAAGCACGAAATCTC----TGTGTACATGACTTCTAGCTGTGTTCTATGATAATTGAAACCATTATCGATGTTTGCACGATTTGTAAGTTCGAATC
>Af7_Allium_simile_Tostanbek
TCGAGATCATTTTGAATAGAATTAGAAAGTATA-GATTTACCAATCTCAAATACGGTAGTAGTGTTTTATATTTGATCTTTGAGATGGGATTCTCTTT---GCATCCACCCTCTTTTCTTTGAAGTAAAAGATGGAGATGGGAATTATAAGAACGACATGATTCGTTCTGAGGATAGCTGTTGTTGGAGTGTAATGTCTTCTTTTGGTTTTATAGTGTGTTGCTCTACAAGCATTTGAATGACTCTCGGCAATGGATATCTTGGCTCTCGTGTTGACGAAGAACGTAGCGAAATGCGACATTTGGTGTGAATTGTAGAATTCCGCGAACCATCTAATCTTTGAATGCAAGTTGCGCTCGAGACCATTAGGTCGAGGGCACGTATGTTTGGGTGTCATGCATTGCGTCATTATGAACACTAGCCTACTCCAGATAAT-AGATTAGGTAACAGTGGATGTGGAGATTGGCCGTCCGTGCTTTTGTTTTGCGGTTGGTTCAAGTGACGGTTGTTGCTAGGCTTTCACGTGGTGAATGATGAATAGAGTTCAAGCACGAAATCTC----TGTGTACATGACTTCTAGCTGTGTTCTATGATAATTGAAACCATTATCGATGTTTGCACGATTTGTAAGTTCGAATC
>Af3_Allium_simile_UsunBulak
TCGAGATCATTTTGAATAGAATTAGAAAGTATA-GATTTACCAATCTCAAATACGGTAGTAGTGTTTTATATTTGATCTTTGAGATGGGATTCTCTTT---GCATCCACCCTCTTTTCTTTGAAGTAAAAGATGGAGATGGGAATTATAAGAACGACATGATTCGTTCTGAGGATAGCTGTTGTTGGAGTGTAATGTCTTCTTTTGGTTTTATAGTGTGTTGCTCTACAAGCATTTGAATGACTCTCGGCAATGGATATCTTGGCTCTCGTGTTGACGAAGAACGTAGCGAAATGCGACATTTGGTGTGAATTGTAGAATTCCGCGAACCATCTAATCTTTGAATGCAAGTTGCGCTCGAGACCATTAGGTCGAGGGCACGTATGTTTGGGTGTCATGCATTGCGTCATTATGAACACTAGCCTACTCCAGATAAT-AGATTAGGTAACAGTGGATGTGGAGATTGGCCGTCCGTGCTTTTGTTTTGCGGTTGGTTCAAGTGACGGTTGTTGCTAGGCTTTCACGTGGTGAATGATGAATAGAGTTCAAGCACGAAATCTC----TGTGTACATGACTTCTAGCTGTGTTCTATGATAATTGAAACCATTATCGATGTTTGCACGATTTGTAAGTTCGAATC
>Af5_Allium_simile_KaraArsha
TCGAGATCATTTTGAATAGAATTAGAAAGTATA-GATTTACCAATCTCAAATACGGTAGTAGTGTTTTATATTTGATCTTTGAGATGGGATTCTCTTT---GCATCCACCCTCTTTTCTTTGAAGTAAAAGATGGAGATGGGAATTATAAGAACGACATGATTCGTTCTGAGGATAGCTGTTGTTGGAGTGTAATGTCTTCTTTTGGTTTTATAGTGTGTTGCTCTACAAGCATTTGAATGACTCTCGGCAATGGATATCTTGGCTCTCGTGTTGACGAAGAACGTAGCGAAATGCGACATTTGGTGTGAATTGTAGAATTCCGCGAACCATCTAATCTTTGAATGCAAGTTGCGCTCGAGACCATTAGGTCGAGGGCACGTATGTTTGGGTGTCATGCATTGCGTCATTATGAACACTAGCCTACTCCAGATAAT-AGATTAGGTAACAGTGGATGTGGAGATTGGCCGTCCGTGCTTTTGTTTTGCGGTTGGTTCAAGTGACGGTTGTTGCTAGGCTTTCACGTGGTGAATGATGAATAGAGTTCAAGCACGAAATCTC----TGTGTACATGACTTCTAGCTGTGTTCTATGATAATTGAAACCATTATCGATGTTTGCACGATTTGTAAGTTCGAATC
>FM177317_Allium_simile_GAT5688_LC
TCGAGATCATTTTGAATAGAATTAGAAAGTATA-GATTTACCAATCTCAAATACGGTAGTAGTGTTTTATATTTGATCTTTGAGATGGGATTCTCTTT---GCATCCACCCTCTTTTCTTTGAAGTAAAAGATGGAGATGGGAATTATAAGAACGACATGATTCGTTCTGAGGATAGCTGTTGTTGGAGTGTAATGTCTTCTTTTGGTTTTATAGTGTGTTGCTCTACAAGCATTTGAATGACTCTCGGCAATGGATATCTTGGCTCTCGTGTTGACGAAGAACGTAGCGAAATGCGACATTTGGTGTGAATTGTAGAATTCCGCGAACCATCTAATCTTTGAATGCAAGTTGCGCTCGAGACCATTAGGTCGAGGGCACGTATGTTTGGGTGTCATGCATTGCGTCATTATGAACACTAGCCTACTCCAGATAAT-AGATTAGGTAACAGTGGATGTGGAGATTGGCCGTCCGTGCTTTTGTTTTGCGGTTGGTTCAAGTGACGGTTGTTGCTAGGCTTTCACGTGGTGAATGATGAATAGAGTTCAAGCACGAAATCTC----TGTGTACATGACTTCTAGCTGTGTTCTATGATAATTGAAACCATTATCGATGTTTGCACGATTTGTAAGTTCGAATC
>Al14_Allium_simile_Kurdai
TCGAGATCATTTTGAATAGAATTAGAAAGTATA-GATTTACCAATCTCAAATACGGTAGTAGTGTTTTATATTTGATCTTTGAGATGGGATTCTCTTT---GCATCCACCCTCTTTTCTTTGAAGTAAAAGATGGAGATGGGAATTATAAGAACGACATGATTCGTTCTGAGGATAGCTGTTGTTGGAGTGTAATGTCTTCTTTTGGTTTTATAGTGTGTTGCTCTACAAGCATTTGAATGACTCTCGGCAATGGATATCTTGGCTCTCGTGTTGACGAAGAACGTAGCGAAATGCGACATTTGGTGTGAATTGTAGAATTCCGCGAACCATCTAATCTTTGAATGCAAGTTGCGCTCGAGACCATTAGGTCGAGGGCACGTATGTTTGGGTGTCATGCATTGCGTCATTATGAACACTAGCCTACTCCAGATAAT-AGATTAGGTAACAGTGGATGTGGAGATTGGCCGTCCGTGCTTTTGTTTTGCGGTTGGTTCAAGTGACGGTTGTTGCTAGGCTTTCACGTGGTGAATGATGAATAGAGTTCAAGCACGAAATCTC----TGTGTACATGACTTCTAGCTGTGTTCTATGATAATTGAAACCATTATCGATGTTTGCACGATTTGTAAGTTCGAATC
>FM177318_Allium_simile_GAT5685
TCGAGATCATTTTGAATAGAATTAGAAAGTATA-GATTTACCAATCTCAAATACGGTAGTAGTGTTTTATATTTGATCTTTGAGATGGGATTCTCTTT---GCATCCACCCTCTTTTCTTTGAAGTAAAAGATGGAGATGGGAATTATAAGAACGACATGATTCGTTCTGAGGATAGCTGTTGTTGGAGTGTAATGTCTTCTTTTGGTTTTATAGTGTGTTGCTCTACAAGCATTTGAATGACTCTCGGCAATGGATATCTTGGCTCTCGTGTTGACGAAGAACGTAGCGAAATGCGACATTTGGTGTGAATTGTAGAATTCCGCGAACCATCTAATCTTTGAATGCAAGTTGCGCTCGAGACCATTAGGTCGAGGGCACGTATGTTTGGGTGTCATGCATTGCGTCATTATGAACACTAGCCTACTCCAGATAAT-AGATTAGGTAACAGTGGATGTGGAGATTGGCCGTCCGTGCTTTTGTTTTGCGGTTGGTTCAAGTGACGGTTGTTGCTAGGCTTTCACGTGGTGAATGATGAATAGAGTTCAAGCACGAAATCTC----TGTGTACATGACTTCTAGCTGTGTTCTATGATTATTGAAACCATTATCGATGTTTGCACGATTTGTAAGTTCGAATC
>FM177316_Allium_simile_Kurdai
TCGAGATCATTTTGAATAGAATTAGAAAGTATA-GATTTACCAATCTCAAATACGGTAGTAGTGTTTTATATTTGATCTTTGAGATGGGATTCTCTTT---GCATCCACCCTCTTTTCTTTGAAGTAAAAGATGGAGATGGGAATTATAAGAACGACATGATTCGTTCTGAGGATAGCTGTTGTTGGAGTGTAATGTCTTCTTTTGGTTTTATAGTGTGTTGCTCTACAAGCATTTGAATGACTCTCGGCAATGGATATCTTGGCTCTCGTGTTGACGAAGAACGTAGCGAAATGCGACATTTGGTGTGAATTGTAGAATTCCGCGAACCATCTAATCTTTGAATGCAAGTTGCGCTCGAGACCATTAGGTCGAGGGCACGTATGTTTGGGTGTCATGCATTGCGTCATTATGAACACTAGCCTACTCCAGATAAT-AGATTAGGTAACAGTGGATGTGGAGATTGGCCGTCCGTGCTTTTGTTTTGCGGTTGGTTCAAGTGACGGTTGTTGCTAGGCTTTCACGTGGTGAATGATGAATAGAGTTCAAGCACGAAATCTC----TGTGTACATGACTTCTAGCTGTGTTCTATGATTATTGAAACCATTATCGATGTTTGCACGATTTGTAAGTTCGAATC
>FM177420_Allium_cf_semile_GAT5052_UchBulak
TCGAGATCATTTTGAATAGAATTAGAAAGTATA-GATTTACCAATCTCAAATACGGTAGTAGTGTTTTATATTTGATCTTTGAGATGGGATTCTCTTT---GCATCCACCCTCTTTTCTTTGAAGTAAAAGATGGAGATGGGAATTATAAGAACGACATGATTCGTTCTGAGGATAGCTGTTGTTGGAGTGTAATGTCTTCTTTTGGTTTTATAGTGTGTTGCTCTACAAGCATTTGAATGACTCTCGGCAATGGATATCTTGGCTCTCGTGTTGACGAAGAACGTAGCGAAATGCGACATTTGGTGTGAATTGTAGAATTCCGCGAACCATCTAATCTTTGAATGCAAGTTGCGCTCGAGACCATTAGGTCGAGGGCACGTATGTTTGGGTGTCATGCATTGCGTCATTATGAACACTAGCCTACTCCAGATAAT-AGATTAGGTAACAGTGGATGTGGAGATTGGCCGTCCGTGCTTTTGTTTTGCGGTTGGTTCAAGTGACGGTTGTTGCTAGGCTTTCACGTGGTGAATGATGAATAGAGTTCAAGCACGAAATCTC----TGTGTACATGACTTCTAGCTGTGTTCTATGATAATTGAAACCATTATCGATGTTTGCACGATTTGTAAGTTCGAATC
>Al16_Allium_fetisowii_Almaty
TCGAGATCATTTTGAATAGATTCAGAAAGTATA-GATTTACCAATCTCAAATAAGATAGTAGTGTTTTATATTTGATCTTTGAGATGGGATTCTCTTT---GCATTCACCATCTTTTCTTTGAAGTAAAAGAAGGAGATGGGAATTATAAGAATGACATGATTCGTTCTGAGGATAGTTGTTGTTGGAGTGTAATGTCTTCTTTTGGTTTTATAGTGTGTTGCTCTACAAGCATTTGAATGACTCTCGGCAATGGATATCTTGGCTCTCGTGTTGACGAAGAACGTAACGAAATGCGACATTTGGTGTGAATTGTAGAACTCCGCGAACCATCTAATCTTTGAATGCAAGTTGCGCTCGAGACCATTAGGTCGAGGGCACGTATGTTTGGGTGTCATGCATTGCGTCATTATGAACACTAGCCTACTCCAGATAAA-AGATTAGGTAACAGTGGATGTGGAGATTGGCCGTCCGTGCTTTTGTTTTGCGGTTGGTCCAAGTGACGGTTGTTGCTAGGCTTTCACGTGGTGAATGATGAATAGAGTTCAAGCATGAAATCTC----TGTGTACATGACTTCTAGCTGTGTTCTATGATAATTGAAACCATTATCGATGTTTGCACGATTTGTAAACTCGAATC
>Al17_Allium_fetisowii
TCGAGATCATTTTGAATAGATTCAGAAAGTATA-GATTTACCAATCTCAAATAAGATAGTAGTGTTTTATATTTGATCTTTGAGATGGGATTCTCTTT---GCATTCACCATCTTTTCTTTGAAGTAAAAGAAGGAGATGGGAATTATAAGAATGACATGATTCGTTCTGAGGATAGTTGTTGTTGGAGTGTAATGTCTTCTTTTGGTTTTATAGTGTGTTGCTCTACAAGCATTTGAATGACTCTCGGCAATGGATATCTTGGCTCTCGTGTTGACGAAGAACGTAACGAAATGCGACATTTGGTGTGAATTGTAGAACTCCGCGAACCATCTAATCTTTGAATGCAAGTTGCGCTCGAGACCATTAGGTCGAGGGCACGTATGTTTGGGTGTCATGCATTGCGTCATTATGAACACTAGCCTACTCCAGATAAA-AGATTAGGTAACAGTGGATGTGGAGATTGGCCGTCCGTGCTTTTGTTTTGCGGTTGGTCCAAGTGACGGTTGTTGCTAGGCTTTCACGTGGTGAATGATGAATAGAGTTCAAGCATGAAATCTC----TGTGTACATGACTTCTAGCTGTGTTCTATGATAATTGAAACCATTATCGATGTTTGCACGATTTGTAAACTCGAATC
>Am1498_fetisowii
TCGAGATCATTTTGAATAGATTCAGAAAGTATA-GATTTACCAATCTCAAATAAGATAGTAGTGTTTTATATTTGATCTTTGAGATGGGATTCTCTTT---GCATTCACCATCTTTTCTTTGAAGTAAAAGAAGGAGATGGGAATTATAAGAATGACATGATTCGTTCTGAGGATAGTTGTTGTTGGAGTGTAATGTCTTCTTTTGGTTTTATAGTGTGTTGCTCTACAAGCATTTGAATGACTCTCGGCAATGGATATCTTGGCTCTCGTGTTGACGAAGAACGTAACGAAATGCGACATTTGGTGTGAATTGTAGAACTCCGCGAACCATCTAATCTTTGAATGCAAGTTGCGCTCGAGACCATTAGGTCGAGGGCACGTATGTTTGGGTGTCATGCATTGCGTCATTATGAACACTAGCCTACTCCAGATAAA-AGATTAGGTAACAGTGGATGTGGAGATTGGCCGTCCGTGCTTTTGTTTTGCGGTTGGTCCAAGTGACGGTTGTTGCTAGGCTTTCACGTGGTGAATGATGAATAGAGTTCAAGCATGAAATCTC----TGTGTACATGACTTCTAGCTGTGTTCTATGATAATTGAAACCATTATCGATGTTTGCACGATTTGTAAACTCGAATC
>FM177457_Allium_fetisowii_Burundai
TCGAGATCATTTTGAATAGATTCAGAAAGTATA-GATTTACCAATCTCAAATAAGATAGTAGTGTTTTATATTTGATCTTTGAGATGGGATTCTCTTT---GCATTCACCATCTTTTCTTTGAAGTAAAAGAAGGAGATGGGAATTATAAGAATGACATGATTCGTTCTGAGGATAGTTGTTGTTGGAGTGTAATGTCTTCTTTTGGTTTTATAGTGTGTTGCTCTACAAGCATTTGAATGACTCTCGGCAATGGATATCTTGGCTCTCGTGTTGACGAAGAACGTAACGAAATGCGACATTTGGTGTGAATTGTAGAACTCCGCGAACCATCTAATCTTTGAATGCAAGTTGCGCTCGAGACCATTAGGTCGAGGGCACGTATGTTTGGGTGTCATGCATTGCGTCATTATGAACACTAGCCTACTCCAGATAAA-AGATTAGGTAACAGTGGATGTGGAGATTGGCCGTCCGTGCTTTTGTTTTGCGGTTGGTCCAAGTGACGGTTGTTGCTAGGCTTTCACGTGGTGAATGATGAATAGAGTTCAAGCATGAAATCTC----TGTGTACATGACTTCTAGCTGTGTTCTATGATAATTGAAACCATTATCGATGTTTGCACGATTTGTAAACTCGAATC
>AF037619_Allium_fetisowii
TCGAGATCATTTTGAATAGATTCAGAAAGTATA-GATTTACCAATCTCAAATAAGATAGTAGTGTTTTATATTTGATCTTTGAGATGGGATTCTCTTT---GCATTCACCATCTTTTCTTTGAAGTAAAAGAAGGAGATGGGAATTATAAGAATGACATGATTCGTTCTGAGGATAGTTGTTGTTGGAGTGTAATGTCTTCTTTTGGTTTTATAGTGTGTTGCTCTACAAGCATTTGAATGACTCTCGGCAATGGATATCTTGGCTCTCGTGTTGACGAAGAACGTAACGAAATGCGACATTTGGTGTGAATTGTAGAACTCCGCGAACCATCTAATCTTTGAATGCAAGTTGCGCTCGAGACCATTAGGTCGAGGGCACGTATGTTTGGGTGTCATGCATTGCGTCATTATGAACACTAGCCTACTCCAGATAAA-AGATTAGGTAACAGTGGATGTGGAGATTGGCCGTCCGTGCTTTTGTTTTGCGGTTGGTCCAAGTGACGGTTGTTGCTAGGCTTTCACGTGGTGAATGATGAATAGAGTTCAAGCATGAAATCTC----TGTGTACATGACTTCTAGCTGTGTTCTATGATAATTGAAACCATTATCGATGTTTGCACGATTTGTAAACTCGAATC
>FM177421_Allium_chychkanense
TCGAGATCATTTTGAATAGATTCAGAAAGTATA-GATTTACCAATCTCAAATAAGGTAGTAGTG-TTTATATTTGATCTTTGAGATGGGATTCTCTTT---GCATTCACCCTCTTTTCTTTGAAGTAAAAGAAGGAAATGGGAATTATAAGAATGACATGATTCGTTCTGAGGATAGCTGTTGTTGGAGTGTAATGTCTTCTTTTGGTTTTATAGTGTGTTGCTCTACAAGCATTTGAATGACTCTCGGCAATGGATATCTTGGCTCTCGTGTTGACGAAGAACGTAGCGAAATGCGACATTTGGTGTGAATTGTAGAATACCGCGAACCATCTAATCTTTGAATGCAAGTTGCGCTCGAGACCATTAGGTCGAGGGCACGTATGTTTGGGTGTCATGCATTGCGTCATTATGAACACTATCCTACTCCAGATAAA-AGATTAGGTAACAGTGGATGTGGAGATTGGCCGTCCGTGCTTTTGTTTTGCGGTTGGTCCAAGTGACGGTTGTTGCTAGGCTTTCACGTGGTGAATGATGAATAGAGTTCAAGCATGAAATCTC----TGTGTACATGACTTCTAGCTGTGTTCTATGATTATTGAAACCATTATCGATGTTTGCACGATTTGTAAGCTCGAATC
>FM177419_Allium_chychkanense
TCGAGATCATTTTGAATAGATTCAGAAAGTATA-GATTTACCAATCTCAAATAAGGTAGTAGTG-TTTATATTTGATCTTTGAGATGGGATTCTCTTT---GCATTCACCCTCTTTTCTTTGAAGTAAAAGAAGGAAATGGGAATTATAAGAATGACATGATTCGTTCTGAGGATAGCTGTTGTTGGAGTGTAATGTCTTCTTTTGGTTTTATAGTGTGTTGCTCTACAAGCATTTGAATGACTCTCGGCAATGGATATCTTGGCTCTCGTGTTGACGAAGAACGTAGCGAAATGCGACATTTGGTGTGAATTGTAGAATACCGCGAACCATCTAATCTTTGAATGCAAGTTGCGCTCGAGACCATTAGGTCGAGGGCACGTATGTTTGGGTGTCATGCATTGCGTCATTATGAACACTATCCTACTCCAGATAAA-AGATTAGGTAACAGTGGATGTGGAGATTGGCCGTCCGTGCTTTTGTTTTGCGGTTGGTCCAAGTGACGGTTGTTGCTAGGCTTTCACGTGGTGAATGATGAATAGAGTTCAAGCATGAAATCTC----TGTGTACATGACTTCTAGCTGTGTTCTATGATTATTGAAACCATTATCGATGTTTGCACGATTTGTAAGCTCGAATC
>MT997109_robustum
TCGAGTTTATTTTGAATGGATTGAGTAGATATA-GTTTTGCCCATCTAAAACACGGTAGTAGTGTTTTATATTTGATCTTTGAGATGGGATTCCATTTGTTGCATTTAACTTGTTTTCTTTGAAGTAAAAGAAGGAGATGGGAATTATACGAACGACATGATTTGTGCTAAGGATAGCTATTGCTGGAGTGTAACGCCTTCTTTT-GTTTTATAGTGCGTTACTCTGCAAGCGTTTGAATGACTCTTGGCAATGGATATCTTGGCTCTCGTGTTGATGAAGAACGTAGCAAAATGCGACATTTGGTGTGAATTGCAGAATACCGCGAACCATCTAATTTTTGAATGCAAGTTG-GCTCAAGACCATTAGGTCGAGGGCACGTTTGTTTGGGTGTCTTGCATCGTGTCATTTTGAACACCAACATATCTTAAATATCAAGTTTAGATAATGGTGGATGTGGAGATTGGCCCTCCGTGCTTTTGGTTTGCGGTTGGTCCAAGTGATGGTTGTTGCTAGGCTTTCACGTGGTGAATTGTGAATAGGGTCCATGCATGAAATCTCTTGCTGTGTACATGACTCCTAGACATGTTGTATAATAATTGAAACCATTATCGATGTTTACGTGATTCGTAAGCTTGAACC
>MT997093_tulipifolium
TCGAGTTCATTTTGAATGGATTGAGTAGATATA-GTTTTGCCCATCTAAAACAAGGTAGTAGTGTTTTATATTTGATCTTTGAGATGGGATTCCATTTGTTGCATTTAACTTGTTTTCTTTGAAGTAAAAGAAGGAGATGGGAATTATACGAACGACATGATTTGTCCTAAGGATAGCTATTGCTGGAGTGTAACGCCTTCTTTT-GTTTTATAGTGCGTTACTCTGCAACCGTTTGAATGACTCTTGGCAATGGATATCTTGGCTCTCGTGTTGATGAAGAACGTAGCAAAATGCGACATTTGGTGTGAATTGCAGAATACCGCGAACCATCTAATTTTTGAATGCAAGTTG-GCTCAAGACCATTAGGTCGAGGGCACGTTTGTTTGGGTGTCTTGCATCGTGTCATTTTGAACACTAACCTATCTTAAATAACAAGTTTAGATAATGGTGGATGTGGAGATTGGCCCTCCGTGGTTTTGGTTTGCGGTTGGTCCAAATGATGGTTGTTGCTAGGTTTTCACGTGGTGAATTGTGAATAGAGTCTATGCATGAAATCTCTTGCTGTGTACATGACTCCTAGACATGTTGTATAATAATTGAAACCATTATCGATGTTTACGTGATTCGTAAGCTTGAACC
>MW009163_koksuense
TCGAGTTAATTTTCAACGGATTGAGAAGATATA-GTTTTGCCCATCTAAAACAAGGGAGTAGTGTTTTATA-TTGATCTTTGAGATGGGATTCCGTTTGTTGCATTCACTCTGATTTCTTTGAATTAAAAGAAGGAGATGGAAATTATAAGAATGACATGATTCGTGCCAAGTATAACTGTTGCTGTAGTGTAATTCTTTCTTTTGGTTTTATAGTGTGTTACTTTGCAAGTGTTTGAATGACTCTCGGCAATGGATATCTTGGCTCTCGTGTTGATGAAGAACGTAGCAAAATGCGACATTTGGTGTGAATTGCAAAATTCCACGAACCATCTAGTCTTTGAATGTAAGTTGCGCTCGAGACCATTAGGTCGAGGGCACGCATGTTTGGGTGTCTTGCATCGTGTCATTTTGAACACCAATCTATCTTAAATAAC-ATATTAGGTAACGGTGGATGTGGAGATTGACCCTCCGTGCTTTTGGTTTGCGGTTGGTCCAAGTGATGGTTGTC-CTAGGCTTTCACGTGGTGAATTGTGAATAGAGTCCATGCATGAAATCTCTTGTTGTGTACATGACTCCTAGCCATGTTGTATAATAATTGAAATCATTATCGATCTTTACGTGATCTGTAAGCTTGAACC
>PP910245_oreophilum
TGGTGTTCGTTTTTACATTATTGAGAAGATATA-G-CTTACCCATCTAGAGCAACACAGTAGTGTTTTATTTTTTAAATTTTAGATGGGATTCCCTTTTTTGCATTCATCATTTATTC-CTGAAGTGAAAGTAGGAGATGGGAACAATAAGAATGGCATGATTCATGCCAAGGATAGCTGT---TGGAGTGTATTGCCTAATTTTAGGTTTATAGTGTGTTACTCGACAAGTGTTTGAATGACTCTTGGCAATGGATATCTTGGCTCTCGTGTCGATGAAGAACGAAGCAAAACGCGACATTTGGTGTGAATTGCAGAATCTTGTGAACCATCGAGTCTTTGAATGCAAGTTGTGCCCGAGACCATTAGATCGATGGCACGTATGTTTGGGTGTCAGGCATCCCGTCATTTTGTACATCATCCTACCTTGAATAAT-AGATTGTGTAATGGCGGATGTGGAGAATGGCCCTCCGTTCTTTTGTTTTGCGGTTGGTCCAAGTGACAATTGTTGCTAGGCTTTCACGTAGCGAACGGTGGATCGAGTTCATGCATGAAATCTCTTATTATGTACGTAACCCTGGGACATGGTGTATAATATTTGAAACCATAGTCGA-GTTTTTGTGATTCGTAAGCTCGAACC
>PP910249_platystemon
TGGTGTTCGTTTTTACATTATTGAGAAGATATA-G-CTTACCCATCTAGAGCAACACAGTAGTGTTTTATAATTTAAATTTTAGATGGGATTCCCTTTTTTGCATTCATCATTTATTC-CTGAAGTGAAAGCAGGTGATGGGAACAATAGGAATGGCATGATTCATGCCAAGGATAGCTGT---TGGAGTGTATTGCCTAATTTTAGGTTTATAGTGTGTTACTCGACAAGTGTTTGAATGACTCTTGGCAATGGATATCTTGGCTCTCGTGTCGATGAAGAACGAAGCAAAACGCGACATTTGGTGTGAATTGCAGAATCTTGTGAACCATCGAGTCTTTGAATGCAAGTTGTGCCCGAGACCATTAGGTCGATGGCACGTATGTTTGGGTGTCAGGCATCCCGTCATTTTGTACATCATCCTACCTTGAATAAT-AGATTGTGTAATGGCGGATGTGGAGAATGGCCCTCCGTTCTTTTGGTTTGCGGTTGGTCCAAGTGACAATTGTTGCTAGGCTTTCACGTAGCGAACGGTGGATCGAGTTCATGCATGAAATCTCTTATTATGTACGTAACCCCGGGACATGGTGTATAATATTTGAAACCATATTCGA-GTTTTTSTGATTMGTAAGCTCGAACC
>PP910265_aksuzhabaglense
TGGTGTTCGTTTTTACATTATTGAGAAGATATA-G-CTTACCCATCTAGAGCAACACAGTAGTGTTTTATAATTTAAATTTTAGATGGGATTCCCTTTTTTGCATTCATCATTTATTC-CTGAAGTGAAAGCAGGTGATGGGAACAATAGGAATGGCATGATTCATGCCAAGGATAGCTGT---TGGAGTGTATTGCCTAATTTTAGGTTTATAGTGTGTTACTCGACAAGTGTTTGAATGACTCTTGGCAATGGATATCTTGGCTCTCGTGTCGATGAAGAACGAAGCAAAACGCGACATTTGGTGTGAATTGCAGAATCTTGTGAACCATCGAGTCTTTGAATGCAAGTTGTGCCCGAGACCATTAGGTCGATGGCACGTATGTTTGGGTGTCAGGCATCCCGTCATTTTGTACATCATCCTACCTTGAATAAT-AGATTGTGTAATGGCGGATGTGGAGAATGGCCCTCCGTTCTTTTGGTTTGCGGTTGGTCCAAGTGACAATTGTTGCTAGGCTTTCACGTAGCGAACGGTGGATCGAGTTCATGCATGAAATCTCTTATTATGTACGTAACCCCAGGACATGGTGTATAATATTTGAAACCATATTCGA-GTTTTTCTGATTCGTAAGCTCGAACC
>PP910273_ostrowskianum
TGGTGTTCGTTTTTACATTATTGAGAAGA-GTA-G-CTTACCCATCTAGAGCAACACAGTAGTGTTTTATAATTTAAATTTTAGATGGGATTCCCTTTTTTGCATTCATCATTTATTC-CTGAAGTGAAAGCAGGTGATGGGAACAATAGGAATGGCATGATTCATGCCAAGGATAGCTGT---TGGAGTGTATTGCCTAATTTTAGGTTTATAGTGTGTTACTCGACAAGTGTTTGAATGACTCTTGGCAATGGATATCTTGGCTCTCGTGTCGATGAAGAACGAAGCAAAACGCGACATTTGGTGTGAATTGCAGAATCTTGTGAACCATCGAGTCTTTGAATGCAAGTTGTGCCCGAGACCATTAGGTCGATGGCACGTATGTTTGGGTGTCAGGCATCCCGTCATTTTGTACATCATCCTACCTTGAATAAT-AGATTGTGTAATGGCGGATGTGGAGAATGGCCCTCCGTTCTTTTGGTTTGCGGTTGGTCCAAGTGACAATTGTTGCTAGGCTTTCACGTAGCGAACGGTGGATCGAGTTCATGCATGAAATCTCTTATTATGTACGTAACCCCGGGACATGGTGTATAATATTTGAAACCATATTCGA-GTTTTTGTGATTAGTAAGCTCGAACC
>MG282007_kujukense
TGGTGTTCGTTTTTACATTATTGAGAAGATATATATTTTACCCATCTAGAGTAATATAGTAGCGTTTTATTTTTTAACTTTTCGATGGGATTCCCTTTGTCTCATTCATCATTTATTC-TTGAGGTAAAAGCCGAAGATGGGAAAAATAAGAATGGCATGATTCATGCCAAGGACAGTTGT---TGGAGTGCACTGCTTAATTTTACATTTATAGTGAGTTACTTGGAAGGTGTTTGAATGACTCCCGACAATGGATATCTTGGCTCTCATGTCGACGAAGAACGAAGCAAAATGCGACAATTGGTGTGAATTGCAGAATCTTGTGAACCATCGAGTCTTTGAATGCAGTTTGTGCTCGAGACCATTAGGTCGATGGCACATATGTTTGGGTGTCATGCTTCCCGTCATTCTATACATCATCCTACCTTAAG-----AGATTGCATAATGGTGGATGTGGAGAATGGCCCTCCGTTCTTTTGGTTTGCGGTTGGTCCAAGTGACAGTTGTTGCTAGGGTTTCATGTAGTGAACGGTGAATCTAATTCAGGCATGAAATCTCTTATTGTGTACGCGACTTTGAGCTATGGTGTGTAATATTTGAAACCATTGTCGA-GTTTTTGGGATTCGTAAGCTCGAACC
